# Supplementary material for: Involvement of extracellular vesicles in the macrophage-tumor cell communication in head and neck squamous cell carcinoma
Source: PLoS One. 2019 Nov 7;14(11):e0224710. doi: 10.1371/journal.pone.0224710 (PMC6837305; doi:10.1371/journal.pone.0224710)
Supplement: S1 Table — (XLSX) [file pone.0224710.s001.xlsx]

## Sheet: Nanosight THP1
NTA Experiment Summary File
Created with NTA 3.1 Build 3.1.45
[Experiment Details]
Software Version,NTA 3.1 Build 3.1.45
Experiment Name,THP1 filtro 2018-04-25 11-54-03.nano
Sample Name,"THP1 filtro"
Operator Name,"Amable Bernabe"
Time Captured,11:54:03 25/04/2018
Pre-treatment,"1:100"
Diluent,"PBS"
Remarks,""
Filename:,THP1 filtro 2018-04-25 11-54-15,THP1 filtro 2018-04-25 11-55-20,THP1 filtro 2018-04-25 11-56-25,
[Conditions]
Temperature/C,27.338,27.385,27.384,
Viscosity/cP,0.843295,0.842421,0.84244,
Camera Type,sCMOS,sCMOS,sCMOS,
Camera Level (NTA 3.0 Levels),14,14,14,
Slider Shutter,1000,1000,1000,
Slider Gain,400,400,400,
Shutter/ms,25,25,25,
Camera Histogram Upper Limit,3294,3294,3294,
Camera Histogram Lower Limit,0,0,0,
Frame rate/fps,24.9825,24.9825,24.9825,
Syringe Pump Speed/AU,40,40,40,
[Settings]
Detection Threshold,4,4,4,
Max Jump Mode,Auto,Auto,Auto,
Max Jump Distance,13.5074,14.9464,14.4067,
Blur,Auto,Auto,Auto,
Min Track Length,Auto,Auto,Auto,
First frame,0,0,0,
Total frames analysed,1498,1498,1498,
[Exclusion Regions]
No Exclusion Regions Used,
[Results],,,,Average,Standard Error,
Dilution factor (concentrations adjusted for this factor),1.00e+002,1.00e+002,1.00e+002,
Concentration (Particles / ml),3.34e+010,1.32e+010,1.32e+010,1.99e+010,6.71e+009
Particles per frame,16.9,6.7,6.7,10.1,3.4
Centres per frame,23.4,10.4,7.0,13.6,5.0
Completed tracks,4280,1462,795,
X-Drift (pix/frame),0.7,0.6,0.8,
Y-Drift (pix/frame),0.2,0.2,0.1,
[Information]
Completed Tracks,OK,OK,OK,
Concentration,OK,Low concentration,Low concentration,
Video length,OK,OK,OK,
Noise level,Noise detected,High noise,No,
Vibration detected,Moderate vibration,High vibration,Moderate vibration,
Vibration correction applied,Yes,Yes,No,
Settings changed?,No,No,No,
Errors (1),,,,
Errors (2),,,,
[Data Included]
Size distribution - Number weighting - With Percentiles
Size distribution - Surface area weighting - With Percentiles
Size distribution - Volume weighting - With Percentiles
Diffusion distribution - Number weighting - With Percentiles
Diffusion distribution - Surface area weighting - With Percentiles
Diffusion distribution - Volume weighting - With Percentiles
[Size Data]
Analysis Method,FTLA,
Weighting,Number,
Filename,THP1 filtro 2018-04-25 11-54-15,THP1 filtro 2018-04-25 11-55-20,THP1 filtro 2018-04-25 11-56-25,Average,Standard Error
Mean,146.0,152.1,143.3,147.1,2.6
Mode,111.3,101.2,84.8,99.1,7.7
SD,78.1,88.3,65.8,77.4,6.5
D10,80.6,67.0,71.0,72.9,4.0
D50,107.6,108.5,109.6,108.6,0.6
D90,204.2,273.5,231.7,236.4,20.2
Valid Tracks,552.0,281.0,280.0,
Graph Data
Bin centre (nm), Concentration (particles / ml),Concentration (particles / ml),Concentration (particles / ml),Concentration average,Standard Error
5.0,0,0,0,0,0,
15.0,0,0,0,0,0,
25.0,0,10,0,3,3,
35.0,0,16383431,0,5461144,5461144,
45.0,517,30760318,7474,10256103,10252108,
55.0,11995,6378962,28903819,11764925,8764337,
65.0,1247617,226777629,31474192,86499813,70679584,
75.0,511616878,1485047796,955835690,984166788,281362119,
85.0,2644300576,639660163,3059270669,2114410469,747042256,
95.0,3176441463,1671992214,825169553,1891201077,687546191,
105.0,5628254544,1802335332,518887169,2649825682,1534610554,
115.0,6244381864,873350335,1231791069,2783174423,1733694288,
125.0,2103376898,985799633,614319178,1234498570,447478712,
135.0,1427558710,699931432,83621927,737037357,388404495,
145.0,1972482456,377916443,55091760,801830220,592698332,
155.0,2098521593,448851448,284817991,944063678,579167953,
165.0,1614404154,651512301,1454862500,1240259652,297954676,
175.0,934686038,455883389,1611301654,1000623694,335165965,
185.0,505678101,170100357,447308743,374362400,103511646,
195.0,437151547,59962010,100213579,199109045,119587098,
205.0,555250652,28796142,52623979,212223591,171651405,
215.0,430915773,20765946,75265236,175648985,128599369,
225.0,117154883,22157582,158152774,99155080,40276824,
235.0,19569203,33608380,256746179,103307921,76826100,
245.0,7163974,66945472,253379675,109163040,74144645,
255.0,11834213,149816401,168707553,110119389,49444247,
265.0,51969771,308515957,96655897,152380542,79126299,
275.0,202093578,495178803,61628419,252966934,127713948,
285.0,338196076,553119653,53882347,315066025,144580683,
295.0,228058778,384463137,69938882,227486933,90795782,
305.0,91519234,142651807,119048277,117739773,14775195,
315.0,37008994,23785990,195217231,85337405,55072359,
325.0,22403524,1585207,211287988,78425573,66702490,
335.0,23200493,43271,109271486,44171750,33229234,
345.0,37039047,622,22209146,19749605,10762562,
355.0,72786514,8,1691818,24826113,23985173,
365.0,140026628,0,53094,46693241,46666696,
375.0,223921834,0,855,74640896,74640469,
385.0,275610022,0,10,91870011,91870006,
395.0,261365825,0,0,87121942,87121942,
405.0,202227993,19,0,67409337,67409328,
415.0,139588662,1067,0,46529910,46529376,
425.0,94894017,48752,0,31647590,31623217,
435.0,69431476,1259936,0,23563804,22936720,
445.0,58099064,15055998,0,24385021,17408315,
455.0,56583599,75464776,0,44016125,22672959,
465.0,61949784,152425385,0,71458390,44257522,
475.0,69943946,122932606,0,64292184,35599921,
485.0,71759650,39887573,0,37215741,20758258,
495.0,57677185,5294814,0,20990666,18406831,
505.0,31240432,293985,0,10511472,10364827,
515.0,9942299,7004,0,3316434,3312933,
525.0,1659125,74,0,553066,553029,
535.0,133141,0,0,44380,44380,
545.0,4842,0,0,1614,1614,
555.0,77,0,0,26,26,
565.0,0,0,0,0,0,
575.0,0,0,0,0,0,
585.0,0,0,0,0,0,
595.0,0,0,0,0,0,
605.0,0,0,0,0,0,
615.0,0,0,0,0,0,
625.0,0,0,0,0,0,
635.0,0,0,0,0,0,
645.0,0,0,0,0,0,
655.0,0,0,0,0,0,
665.0,0,0,0,0,0,
675.0,0,0,0,0,0,
685.0,0,0,0,0,0,
695.0,0,0,0,0,0,
705.0,0,0,0,0,0,
715.0,0,0,0,0,0,
725.0,0,0,0,0,0,
735.0,0,0,0,0,0,
745.0,0,0,0,0,0,
755.0,0,0,0,0,0,
765.0,0,0,0,0,0,
775.0,0,0,0,0,0,
785.0,0,0,0,0,0,
795.0,0,0,0,0,0,
805.0,0,0,0,0,0,
815.0,0,0,0,0,0,
825.0,0,0,0,0,0,
835.0,0,0,0,0,0,
845.0,0,0,0,0,0,
855.0,0,0,0,0,0,
865.0,0,0,0,0,0,
875.0,0,0,0,0,0,
885.0,0,0,0,0,0,
895.0,0,0,0,0,0,
905.0,0,0,0,0,0,
915.0,0,0,0,0,0,
925.0,0,0,0,0,0,
935.0,0,0,0,0,0,
945.0,0,0,0,0,0,
955.0,0,0,0,0,0,
965.0,0,0,0,0,0,
975.0,0,0,0,0,0,
985.0,0,0,0,0,0,
995.0,0,0,0,0,0,
Percentile,Size (nm),Size (nm),Size (nm),
0,0.0,0.0,0.0,
1,66.5,53.5,60.8,
2,70.6,59.3,62.1,
3,71.8,60.8,63.5,
4,73.1,61.7,64.9,
5,74.4,62.6,66.3,
6,75.6,63.5,67.7,
7,76.9,64.4,69.0,
8,78.2,65.2,70.1,
9,79.4,66.1,70.6,
10,80.6,67.0,71.0,
11,81.6,67.9,71.4,
12,82.7,68.8,71.9,
13,83.7,69.7,72.3,
14,84.8,71.4,72.7,
15,85.8,73.5,73.2,
16,86.9,75.5,73.6,
17,87.9,77.6,74.0,
18,89.0,79.7,74.4,
19,90.0,80.7,74.9,
20,90.6,81.5,75.3,
21,91.2,82.3,75.7,
22,91.8,83.0,76.2,
23,92.4,83.8,76.6,
24,93.0,84.6,77.0,
25,93.6,85.4,77.5,
26,94.2,86.2,77.9,
27,94.8,87.0,78.3,
28,95.3,87.8,78.8,
29,95.9,88.6,79.2,
30,96.5,89.4,79.6,
31,97.1,90.2,80.2,
32,97.7,90.9,81.8,
33,98.3,91.6,83.4,
34,98.9,92.4,85.0,
35,99.5,93.1,86.6,
36,100.1,93.8,88.2,
37,100.6,94.6,89.8,
38,101.2,95.3,92.3,
39,101.7,96.0,94.8,
40,102.2,96.8,97.4,
41,102.8,97.5,99.9,
42,103.3,98.2,101.0,
43,103.8,99.0,102.1,
44,104.4,99.7,103.2,
45,104.9,100.9,104.3,
46,105.4,102.5,105.3,
47,106.0,104.0,106.4,
48,106.5,105.5,107.5,
49,107.0,107.0,108.5,
50,107.6,108.5,109.6,
51,108.1,110.0,111.4,
52,108.6,111.4,113.5,
53,109.2,112.7,115.7,
54,109.7,114.1,117.8,
55,110.7,115.4,120.0,
56,112.3,116.8,138.6,
57,113.9,118.1,144.4,
58,115.5,119.4,149.0,
59,117.1,121.1,150.7,
60,118.6,123.0,151.6,
61,120.3,124.9,152.5,
62,122.7,126.8,153.4,
63,125.0,128.7,154.3,
64,127.3,131.0,155.3,
65,129.7,134.6,156.2,
66,131.5,138.1,157.1,
67,133.2,141.3,158.0,
68,134.8,144.3,158.9,
69,136.5,147.2,159.8,
70,138.2,150.1,160.6,
71,139.9,152.1,161.5,
72,141.5,154.2,162.3,
73,143.1,156.2,163.1,
74,144.7,158.2,163.9,
75,146.3,160.4,164.7,
76,147.9,163.3,165.6,
77,149.5,166.2,166.4,
78,151.4,169.1,167.2,
79,153.4,175.4,168.0,
80,155.5,189.1,168.8,
81,157.6,233.3,169.7,
82,159.6,245.8,171.7,
83,163.0,252.3,174.6,
84,166.5,256.6,177.6,
85,170.2,260.5,182.5,
86,176.8,263.2,200.5,
87,183.9,265.9,213.8,
88,191.2,268.6,221.4,
89,197.2,271.1,226.5,
90,204.2,273.5,231.7,
91,217.0,275.9,236.9,
92,270.2,278.3,243.1,
93,280.1,281.0,251.7,
94,304.4,284.4,268.4,
95,360.8,287.9,289.8,
96,374.6,293.6,300.6,
97,387.1,439.3,307.3,
98,404.0,453.7,313.8,
99,444.8,462.9,320.1,
100,990.0,990.0,990.0,
Weighting,Surface Area,
Filename,THP1 filtro 2018-04-25 11-54-15,THP1 filtro 2018-04-25 11-55-20,THP1 filtro 2018-04-25 11-56-25,Average,Standard Error
Mean,257.9,271.1,208.1,245.7,19.2
Mode,113.0,284.0,172.3,189.7,50.1
SD,134.4,126.9,78.2,113.2,17.6
D10,97.4,97.3,89.7,94.8,2.5
D50,197.0,265.7,171.4,211.4,28.1
D90,435.2,459.6,312.5,402.4,45.5
Valid Tracks,552.0,281.0,280.0,
Graph Data
Bin centre (nm), Surface area conc. (nm² / ml),Surface area conc. (nm² / ml),Surface area conc. (nm² / ml),Surface area average,Standard Error
5.0,0,0,0,0,0,
15.0,0,0,0,0,0,
25.0,0,11993,0,3998,3998,
35.0,49,46323020594,0,15441006881,15441006856,
45.0,2599977,154618092162,37569708,51552753949,51532670095,
55.0,94207766,50100209297,227009869065,92401428709,68834885072,
65.0,14110202039,2564792388552,355964426983,978289005858,799366585752,
75.0,7875723292060,22860515401083,14713934847207,15150057846783,4331229659528,
85.0,53166772780742,12861119809663,61510234501374,42512709030593,15020163069088,
95.0,80830521571437,42546983550406,20997989773481,48125164965108,17495904723295,
105.0,176816681924845,56621986565044,16301307422688,83246658637525,48211171717481,
115.0,237369180194286,33198875029831,46824368307205,105797474510441,65903335320706,
125.0,95154448728366,44596487088012,27791121394133,55847352403503,20243442931356,
135.0,75793190448501,37161369248687,4439728200092,39131429299093,20621509774670,
145.0,121455930745198,23270266978395,3392284175541,49372827299711,36495496990849,
155.0,148335625167963,31727412495311,20132580436376,66731872699883,40938935604436,
165.0,129837976200754,52397683983254,117006885888426,99747515357478,23962916614541,
175.0,84861969000971,41390542270811,146293220781180,90848577350987,30430371885748,
185.0,51471717830570,17314092801065,45530445793335,38105418808323,10536193275407,
195.0,49577968537401,6800375385673,11365362189198,22581235370758,13562540044578,
205.0,69774795833978,3618626882239,6612918677107,26668780464441,21570333536420,
215.0,59700846069507,2876999737462,10427555836122,24335133881030,17816686217311,
225.0,17813746250598,3369125881735,24047596849800,15076822994044,6124210209719,
235.0,3252208010328,5585380368715,42668676014121,17168754797722,12767738116642,
245.0,1296361102066,12114157009471,45850467013231,19753661708256,13416887523042,
255.0,2323640421849,29416356794955,33125622514132,21621873243646,9708347019911,
265.0,11036897444514,65519991675838,20526956251161,32361281790504,16804169472517,
275.0,46283857493725,113406795837883,14114258341146,57934970557584,29249292455006,
285.0,83297915386513,136233733317965,13271257434975,77600968713151,35610316950139,
295.0,60254889623393,101578128535515,18478392513515,60103803557474,23988946426643,
305.0,25876432015545,40333814041528,33660078846496,33290108301189,4177584326482,
315.0,11173266862219,7181152135421,58937409425986,25763942807875,16626719566160,
325.0,7207187086135,509959266821,67971095542358,25229413965105,21458112088085,
335.0,7937332889394,14803957845,37383868084166,15112001643802,11368357287091,
345.0,13451389187168,225753097,8065646750456,7172420563574,3908616089198,
355.0,28011509416420,3140199,651087260019,9554199938880,9230568463806,
365.0,57011850539626,93591,21617238915,19011155957377,19000348315889,
375.0,96305124314041,15179,367899094,32101830742771,32101646785810,
385.0,125029272765029,22694,4409477,41676425732400,41676423516315,
395.0,124889958420804,251285,53645,41629986241912,41629986089446,
405.0,101650790364168,9651635,929,33883600005577,33883595179296,
415.0,73716951108683,563391349,29,24572504833354,24572223138203,
425.0,52588032018422,27017430233,2,17538349816219,17524842836594,
435.0,40331355200591,731871886278,0,13687742362290,13323481626092,
445.0,35336537674104,9157236278702,0,14831257984269,10587943071166,
455.0,35996899802224,48008575527217,0,28001825109814,14423900830924,
465.0,41181766134286,101326366643731,0,47502710926006,29420649786615,
475.0,48539505860817,85312429690788,0,44617311850535,24705534935362,
485.0,51941237601286,28871516120908,0,26937584574065,15025291004494,
495.0,43505655859244,3993855607477,0,15833170488907,13884194318025,
505.0,24536157488549,230894990762,0,8255684159770,8140509545497,
515.0,8124126449248,5723180957,0,2709949876735,2707088790408,
525.0,1409403204424,62546466,0,469821916963,469790644077,
535.0,117492857900,310542,0,39164389481,39164234210,
545.0,4435921580,723,0,1478640768,1478640406,
555.0,73303241,0,0,24434414,24434414,
565.0,523845,0,0,174615,174615,
575.0,1631,0,0,544,544,
585.0,2,0,0,0,0,
595.0,0,0,0,0,0,
605.0,0,0,0,0,0,
615.0,0,0,0,0,0,
625.0,0,0,0,0,0,
635.0,0,0,0,0,0,
645.0,0,0,0,0,0,
655.0,0,0,0,0,0,
665.0,0,0,0,0,0,
675.0,0,0,0,0,0,
685.0,0,0,0,0,0,
695.0,0,0,0,0,0,
705.0,0,0,0,0,0,
715.0,0,0,0,0,0,
725.0,0,0,0,0,0,
735.0,0,0,0,0,0,
745.0,0,0,0,0,0,
755.0,0,0,0,0,0,
765.0,0,0,0,0,0,
775.0,0,0,0,0,0,
785.0,0,0,0,0,0,
795.0,0,0,0,0,0,
805.0,0,0,0,0,0,
815.0,0,0,0,0,0,
825.0,0,0,0,0,0,
835.0,0,0,0,0,0,
845.0,0,0,0,0,0,
855.0,0,0,0,0,0,
865.0,0,0,0,0,0,
875.0,0,0,0,0,0,
885.0,0,0,0,0,0,
895.0,0,0,0,0,0,
905.0,0,0,0,0,0,
915.0,0,0,0,0,0,
925.0,0,0,0,0,0,
935.0,0,0,0,0,0,
945.0,0,0,0,0,0,
955.0,0,0,0,0,0,
965.0,0,0,0,0,0,
975.0,0,0,0,0,0,
985.0,0,0,0,0,0,
995.0,0,0,0,0,0,
Percentile,Size (nm),Size (nm),Size (nm),
0,10.0,10.0,10.0,
1,73.6,64.1,66.2,
2,78.8,69.5,70.7,
3,82.6,78.6,72.3,
4,85.9,82.5,73.8,
5,89.3,85.3,75.4,
6,91.2,88.2,77.0,
7,92.8,90.8,78.6,
8,94.3,93.0,80.5,
9,95.8,95.2,85.1,
10,97.4,97.3,89.7,
11,98.9,99.5,95.6,
12,100.3,102.8,100.6,
13,101.5,106.5,102.6,
14,102.6,110.1,104.7,
15,103.8,112.9,106.8,
16,104.9,115.6,108.9,
17,106.1,118.4,111.6,
18,107.2,121.3,115.1,
19,108.4,124.6,118.6,
20,109.5,127.9,134.1,
21,111.7,132.0,143.8,
22,114.5,137.2,148.7,
23,117.4,141.8,150.6,
24,120.3,145.7,151.4,
25,123.9,149.6,152.3,
26,127.5,152.1,153.1,
27,130.7,154.4,153.9,
28,132.9,156.7,154.8,
29,135.2,159.1,155.6,
30,137.4,161.8,156.4,
31,139.7,164.8,157.3,
32,141.6,167.7,158.1,
33,143.4,171.6,158.9,
34,145.2,178.7,159.7,
35,147.1,198.8,160.5,
36,148.9,230.0,161.1,
37,150.8,240.0,161.8,
38,152.9,244.2,162.5,
39,155.0,248.4,163.1,
40,157.1,251.1,163.8,
41,159.2,253.0,164.5,
42,162.0,254.9,165.1,
43,165.2,256.7,165.8,
44,168.4,258.6,166.4,
45,172.7,260.3,167.1,
46,178.0,261.4,167.8,
47,183.4,262.4,168.4,
48,188.9,263.5,169.1,
49,193.1,264.6,169.8,
50,197.0,265.7,171.4,
51,201.1,266.8,173.5,
52,205.7,267.8,175.7,
53,210.8,268.9,177.8,
54,253.6,270.0,179.9,
55,264.4,270.9,188.3,
56,270.1,271.8,201.2,
57,273.4,272.7,210.2,
58,276.7,273.6,214.3,
59,279.9,274.5,218.3,
60,284.4,275.4,221.3,
61,289.0,276.3,223.6,
62,298.1,277.2,225.9,
63,325.0,278.1,228.2,
64,343.5,279.0,230.4,
65,351.6,279.9,232.5,
66,356.4,281.1,234.7,
67,360.7,282.3,236.8,
68,363.5,283.5,238.9,
69,366.3,284.7,241.4,
70,369.2,285.9,244.3,
71,371.5,287.1,247.3,
72,373.7,288.3,250.4,
73,375.9,289.5,255.1,
74,378.1,291.8,259.8,
75,380.2,294.8,266.6,
76,382.4,297.9,273.8,
77,384.6,305.0,280.8,
78,386.8,438.1,286.0,
79,389.0,442.2,290.7,
80,391.4,444.7,293.6,
81,394.1,447.3,296.5,
82,396.8,449.8,299.4,
83,399.4,451.1,301.3,
84,402.9,452.3,303.0,
85,406.6,453.6,304.6,
86,410.4,454.8,306.3,
87,415.6,456.0,307.9,
88,421.0,457.2,309.6,
89,427.8,458.4,311.0,
90,435.2,459.6,312.5,
91,442.8,461.0,313.9,
92,450.4,462.4,315.3,
93,457.0,463.8,316.8,
94,463.0,465.3,318.2,
95,468.7,466.7,319.6,
96,474.0,468.1,321.9,
97,479.2,469.6,324.5,
98,485.3,473.0,327.1,
99,492.8,477.2,329.7,
100,990.0,990.0,990.0,
Weighting,Volume,
Filename,THP1 filtro 2018-04-25 11-54-15,THP1 filtro 2018-04-25 11-55-20,THP1 filtro 2018-04-25 11-56-25,Average,Standard Error
Mean,329.3,331.6,238.2,299.7,30.7
Mode,391.3,467.9,172.7,344.0,88.5
SD,126.7,122.1,74.6,107.8,16.7
D10,121.6,146.8,142.4,136.9,7.8
D50,369.8,283.3,233.8,295.6,39.7
D90,467.6,465.8,318.0,417.1,49.6
Valid Tracks,552.0,281.0,280.0,
Graph Data
Bin centre (nm), Volume conc. (nm³ / ml),Volume conc. (nm³ / ml),Volume conc. (nm³ / ml),Volume average,Standard Error
5.0,0,0,0,0,0,
15.0,0,0,0,0,0,
25.0,0,39977,0,13326,13326,
35.0,245,231615102969,0,77205034405,77205034282,
45.0,17333180,1030787281077,250464720,343685026326,343551133967,
55.0,785064718,417501744138,1891748908872,770011905909,573624042264,
65.0,141102020394,25647923885525,3559644269833,9782890058584,7993665857525,
75.0,91883438407366,266706013012630,171662573217412,176750674879136,50531012694494,
85.0,708890303743221,171481597462170,820136460018325,566836120407905,200268840921176,
95.0,1212457823571561,638204753256087,314969846602210,721877474476619,262438570849428,
105.0,2946944698747415,943699776084060,271688457044798,1387444310625424,803519528624684,
115.0,4351768303561908,608646042213564,858446752298765,1939620366024745,1208227814212943,
125.0,1903088974567320,891929741760232,555822427882658,1116947048070070,404868858627130,
135.0,1642185793050850,805163000388222,96194111002001,847847634813691,446799378451181,
145.0,2833971717387948,542972896162545,79153297429286,1152032636993260,851561596453141,
155.0,3708390629199076,793185312382785,503314510909392,1668296817497084,1023473390110897,
165.0,3462346032020102,1397271572886780,3120183623691367,2659933742866083,639011109721097,
175.0,2404422455027511,1172732031006310,4144974588800099,2574043024944640,862193870096202,
185.0,1544151534917105,519422784031938,1365913373800065,1143162564249702,316085798262210,
195.0,1569969003684372,215345220546320,359903135991284,715072453407325,429480434744954,
205.0,2325826527799258,120620896074621,220430622570242,888959348814707,719011117880674,
215.0,2089529612432745,100694990811161,364964454264256,851729685836054,623584017605895,
225.0,653170695855251,123534615663607,881745217826011,552816843114956,224554374356364,
235.0,124667973729245,214106247467417,1635632580541322,658135600579328,489429961137931,
245.0,51854444082637,484566280378821,1834018680529253,790146468330237,536675500921694,
255.0,96818350910377,1225681533123144,1380234271422181,900911385151901,404514459162973,
265.0,478265555928934,2839199639286312,889501437550331,1402322210921859,728180677142394,
275.0,2082773587217618,5103305812704717,635141625351561,2607073675091298,1316218160475255,
285.0,3887236051370594,6357574221505011,619325346965513,3621378539947040,1661814791006476,
295.0,2912319665130650,4909609545883206,893122304819886,2905017171944581,1159465743954396,
305.0,1293821600777248,2016690702076399,1683003942324778,1664505415059475,208879216324092,
315.0,577285454547980,371026193663422,3045099487009284,1331137045073562,859047177584921,
325.0,384383311260544,27197827563793,3625125095592436,1345568744805591,1144432644697858,
335.0,436553308916697,814217681481,2056112744629142,831160090409107,625259650790015,
345.0,762245387272833,12792675515,457053315859173,406437165269174,221488245054564,
355.0,1634004715957855,183178295,37980090167782,557328329767977,538449827055379,
365.0,3420711032377564,5615435,1297034334894,1140669357442631,1140020898953311,
375.0,5938815999365831,936024,22687110825,1979612895804227,1979601551791635,
385.0,7918520608451841,1437270,279266853,2639506963051988,2639506822699928,
395.0,8117847297352263,16333528,3486957,2705949105724250,2705949095814007,
405.0,6776719357611203,643442320,61923,2258906667038482,2258906345286368,
415.0,5037324992426703,38498408854,1965,1679121163612507,1679101914443877,
425.0,3681162241289533,1891220116298,119,1227684487135317,1226738998561579,
435.0,2890413789375681,52450818516575,13,980954869297423,954849516536608,
445.0,2591346096100971,671530660438182,2,1087625585513052,776449158552194,
455.0,2699767485166815,3600643164541240,0,2100136883236018,1081792562319336,
465.0,3157268736961909,7768354776019369,0,3641874504327093,2255583150307140,
475.0,3802261292430675,6682806992445033,0,3495022761625236,1935266903269992,
485.0,4155299008102885,2309721289672620,0,2155006765925168,1202023280359551,
495.0,3552961895171632,326164874610632,0,1293042256594088,1133875869305334,
505.0,2044679790712408,19241249230182,0,687973679980863,678375795458098,
515.0,690550748186123,486470381319,0,230345739522481,230102547184717,
525.0,122148277716764,5420693681,0,40717899470148,40715189153378,
535.0,10378535781183,27431207,0,3459521070797,3459507355202,
545.0,399232942166,65089,0,133077669085,133077636541,
555.0,6719463783,75,0,2239821286,2239821249,
565.0,48892225,0,0,16297408,16297408,
575.0,154918,0,0,51639,51639,
585.0,219,0,0,73,73,
595.0,0,0,0,0,0,
605.0,0,0,0,0,0,
615.0,0,0,0,0,0,
625.0,0,0,0,0,0,
635.0,0,0,0,0,0,
645.0,0,0,0,0,0,
655.0,0,0,0,0,0,
665.0,0,0,0,0,0,
675.0,0,0,0,0,0,
685.0,0,0,0,0,0,
695.0,0,0,0,0,0,
705.0,0,0,0,0,0,
715.0,0,0,0,0,0,
725.0,0,0,0,0,0,
735.0,0,0,0,0,0,
745.0,0,0,0,0,0,
755.0,0,0,0,0,0,
765.0,0,0,0,0,0,
775.0,0,0,0,0,0,
785.0,0,0,0,0,0,
795.0,0,0,0,0,0,
805.0,0,0,0,0,0,
815.0,0,0,0,0,0,
825.0,0,0,0,0,0,
835.0,0,0,0,0,0,
845.0,0,0,0,0,0,
855.0,0,0,0,0,0,
865.0,0,0,0,0,0,
875.0,0,0,0,0,0,
885.0,0,0,0,0,0,
895.0,0,0,0,0,0,
905.0,0,0,0,0,0,
915.0,0,0,0,0,0,
925.0,0,0,0,0,0,
935.0,0,0,0,0,0,
945.0,0,0,0,0,0,
955.0,0,0,0,0,0,
965.0,0,0,0,0,0,
975.0,0,0,0,0,0,
985.0,0,0,0,0,0,
995.0,0,0,0,0,0,
Percentile,Size (nm),Size (nm),Size (nm),
0,10.0,10.0,10.0,
1,82.9,81.2,71.9,
2,91.0,89.7,75.9,
3,94.9,95.6,79.9,
4,98.7,102.1,90.2,
5,101.8,110.7,100.7,
6,104.4,116.8,104.6,
7,107.1,123.2,108.4,
8,109.7,129.9,113.5,
9,115.3,139.9,119.4,
10,121.6,146.8,142.4,
11,128.6,152.0,148.9,
12,133.2,155.9,150.9,
13,137.3,159.8,151.9,
14,141.0,164.4,153.0,
15,144.1,169.1,154.0,
16,147.2,178.3,155.1,
17,150.3,211.6,156.2,
18,153.6,234.6,157.2,
19,157.0,242.3,158.3,
20,160.4,246.7,159.3,
21,165.2,250.5,160.3,
22,169.9,252.4,161.1,
23,177.3,254.3,161.9,
24,184.7,256.2,162.7,
25,191.4,258.2,163.5,
26,196.3,260.0,164.3,
27,201.4,261.1,165.1,
28,206.9,262.2,165.8,
29,217.5,263.2,166.6,
30,261.1,264.3,167.4,
31,266.6,265.4,168.2,
32,271.1,266.4,169.0,
33,274.1,267.5,169.8,
34,277.1,268.6,171.9,
35,280.0,269.6,174.3,
36,283.9,270.6,176.7,
37,287.9,271.4,179.1,
38,294.1,272.3,185.7,
39,306.7,273.1,197.9,
40,331.8,274.0,207.7,
41,343.2,274.8,212.8,
42,350.1,275.7,216.5,
43,353.5,276.5,220.1,
44,356.8,277.4,222.2,
45,360.1,278.2,224.2,
46,362.0,279.1,226.2,
47,364.0,279.9,228.2,
48,365.9,281.0,230.2,
49,367.8,282.1,232.0,
50,369.8,283.3,233.8,
51,371.3,284.4,235.6,
52,372.7,285.5,237.4,
53,374.2,286.6,239.2,
54,375.6,287.7,241.3,
55,377.1,288.8,243.7,
56,378.5,289.9,246.0,
57,380.0,292.4,248.4,
58,381.4,295.1,251.3,
59,382.8,297.8,255.0,
60,384.2,302.8,258.7,
61,385.6,432.9,263.3,
62,387.0,440.2,268.5,
63,388.5,441.7,273.8,
64,389.9,443.2,279.1,
65,391.5,444.7,283.1,
66,393.2,446.2,286.8,
67,394.9,447.7,290.2,
68,396.6,449.2,292.2,
69,398.3,450.3,294.1,
70,400.0,451.0,296.1,
71,402.3,451.7,298.1,
72,404.6,452.4,300.0,
73,406.8,453.1,301.1,
74,409.1,453.8,302.2,
75,411.9,454.5,303.3,
76,415.0,455.2,304.3,
77,418.1,455.9,305.4,
78,421.6,456.6,306.5,
79,425.6,457.3,307.6,
80,429.6,458.0,308.7,
81,433.9,458.7,309.7,
82,438.4,459.4,310.7,
83,442.7,460.2,311.6,
84,446.9,461.0,312.5,
85,451.0,461.8,313.4,
86,454.6,462.6,314.3,
87,458.3,463.4,315.2,
88,461.6,464.2,316.1,
89,464.6,465.0,317.0,
90,467.6,465.8,318.0,
91,470.6,466.7,318.9,
92,473.4,467.5,319.8,
93,476.1,468.3,321.2,
94,478.9,469.1,322.8,
95,481.9,469.9,324.4,
96,485.2,472.1,326.0,
97,488.4,474.4,327.6,
98,492.8,476.8,329.2,
99,498.4,479.1,333.7,
100,990.0,990.0,990.0,
[Diffusion Coefficient Data]
Analysis Method,FTLA,
Weighting,Number,
Filename,THP1 filtro 2018-04-25 11-54-15,THP1 filtro 2018-04-25 11-55-20,THP1 filtro 2018-04-25 11-56-25,Average,Standard Error
Mean,418.6,432.2,435.2,428.7,5.1
Mode,467.4,183.9,305.3,318.9,82.1
SD,130.2,175.4,166.7,157.4,13.9
D10,238.9,180.5,212.3,210.5,16.9
D50,438.6,436.3,431.3,435.4,2.2
D90,568.5,680.3,646.6,631.8,33.1
Valid Tracks,552.0,281.0,280.0,
Graph Data
Bin centre (E4 nm² / s), Concentration (particles / ml),Concentration (particles / ml),Concentration (particles / ml),Concentration average,Standard Error
2.0,0,0,0,0,0,
6.0,0,0,0,0,0,
10.0,0,0,0,0,0,
14.0,0,0,0,0,0,
18.0,0,0,0,0,0,
22.0,0,0,0,0,0,
26.0,0,0,0,0,0,
30.0,0,0,0,0,0,
34.0,0,0,0,0,0,
38.0,0,0,0,0,0,
42.0,0,0,0,0,0,
46.0,0,0,0,0,0,
50.0,0,0,0,0,0,
54.0,0,0,0,0,0,
58.0,0,0,0,0,0,
62.0,0,0,0,0,0,
66.0,0,0,0,0,0,
70.0,0,0,0,0,0,
74.0,0,0,0,0,0,
78.0,0,0,0,0,0,
82.0,0,0,0,0,0,
86.0,0,0,0,0,0,
90.0,49,0,0,16,16,
94.0,60259,0,0,20086,20086,
98.0,4356619,0,0,1452206,1452206,
102.0,38347108,5794,0,12784301,12781404,
106.0,88345457,8615468,0,32320308,28122764,
110.0,106132826,216208768,0,107447198,62417555,
114.0,109178149,178772684,0,95983611,52027205,
118.0,122572014,9276252,0,43949422,39402395,
122.0,154695816,60226,0,51585347,51555237,
126.0,202094126,116,0,67364747,67364689,
130.0,245934538,0,0,81978180,81978179,
134.0,257534360,0,32,85844797,85844781,
138.0,224372312,0,1972,74791428,74790442,
142.0,165270385,0,79177,55116521,55076937,
146.0,109308543,0,1589736,36966093,36174136,
150.0,71031126,6,14401324,28477485,21679166,
154.0,50020819,705,59958419,36659981,18552770,
158.0,41351375,42250,126832014,56075213,37334098,
162.0,41700344,1067748,158251889,67006661,47106337,
166.0,50515055,11437568,138198835,66717153,37478819,
170.0,68938891,57938103,99992430,75623141,12591677,
174.0,96592936,160786081,69271889,108883635,27123224,
178.0,126328661,282786738,50999914,153371771,68263656,
182.0,143113917,356669892,42249789,180677866,92688165,
186.0,134960473,354511738,39947222,176473144,93148958,
190.0,106009432,297105077,42399223,148504578,76535713,
194.0,72115092,220414077,48882441,113803870,53725355,
198.0,45520730,150381634,58964180,84955515,32942447,
202.0,29024889,97576336,71847388,66149538,19993118,
206.0,20302782,62115247,85835158,56084396,19156387,
210.0,16566306,39892059,98176807,51545058,24268723,
214.0,16197095,26442606,105632117,49423939,28259288,
218.0,18771766,18383400,105749406,47634857,29057491,
222.0,24763548,13526459,98160585,45483531,26537534,
226.0,35162671,10566612,84873904,43534396,21855264,
230.0,50793487,8755413,69236797,42928566,17896854,
234.0,71273773,7671876,54368022,44437890,19019779,
238.0,94219692,7083982,42155655,47819777,25312840,
242.0,115673240,6871198,33194875,51913105,32773211,
246.0,131873087,6983590,27282815,55379830,38692929,
250.0,141077719,7422473,23959592,57486594,42067312,
254.0,144047804,8234431,22860349,58380861,43041059,
258.0,143146711,9514644,23891850,58851069,42351673,
262.0,141063463,11417467,27328575,59936502,40822701,
266.0,139988596,14172288,33901008,62687297,39067991,
270.0,141383321,18100591,44892234,68125382,37436579,
274.0,146083606,23624822,62184366,77297598,36149439,
278.0,154471512,31250843,88101372,91274576,35606110,
282.0,166583071,41496006,124816623,110965233,36767691,
286.0,182137420,54732928,173153700,136674683,41052873,
290.0,200530335,70941499,230965796,167479210,49061956,
294.0,220850211,89422485,291902438,200725044,59310762,
298.0,241958527,108612173,345788437,232119712,68643395,
302.0,262639641,126184769,381328152,256717521,73713047,
306.0,281783687,139549112,390303550,270545449,72604340,
310.0,298543971,146622287,370994362,272053540,66111054,
314.0,312419205,146533041,328718760,262557002,58202487,
318.0,323244080,139883906,273277272,245468419,54727317,
322.0,331107806,128447043,215044953,224866600,58708871,
326.0,336240785,114498603,161886092,204208494,67418563,
330.0,338909578,100151413,117982369,185681120,76786948,
334.0,339346535,86949528,84307994,170201352,84576029,
338.0,337723157,75777268,59841725,157780716,90088746,
342.0,334162222,66981278,42733372,147958958,93364397,
346.0,328775318,60568660,31073842,140139273,94701556,
350.0,321709189,56386447,23260509,133785382,94447252,
354.0,313185312,54244570,18092112,128507331,92926884,
358.0,303521355,53981747,14730748,124077950,90434344,
362.0,293129685,55487669,12621421,120412925,87240450,
366.0,282495081,58694908,11413646,117534545,83601960,
370.0,272139310,63549628,10900661,115529866,79766047,
374.0,262582655,69967230,10977749,114509211,75969837,
378.0,254311534,77779780,11616114,114569143,72434706,
382.0,247757882,86686143,12847574,115763866,69353800,
386.0,243291691,96220805,14755509,118089335,66872693,
390.0,241224482,105759018,17467584,121483695,65069799,
394.0,241819275,114570011,21145664,125844983,63951946,
398.0,245302002,121915511,25968265,131061926,63481138,
402.0,251869651,127172362,32101637,137047883,63633428,
406.0,261691417,129944682,39658017,143764705,64466923,
410.0,274900303,130131145,48644259,151225236,66160587,
414.0,291573940,127928020,58910303,159470754,68991062,
418.0,311704951,123771396,70112650,168529665,73244310,
422.0,335163193,118241417,81709810,178371473,79101985,
426.0,361654589,111959136,93001750,188871825,86564539,
430.0,390683776,105501738,103213535,199799683,95444332,
434.0,421529773,99349774,111608316,210829288,105409659,
438.0,453244403,93867327,117602956,221571562,116038893,
442.0,484681433,89307648,120856774,231615285,126860413,
446.0,514559905,85833699,121311786,240568464,137378014,
450.0,541558403,83544043,119178120,248093522,147092572,
454.0,564429569,82497301,114874222,253933697,155529023,
458.0,582118096,82731363,108942073,257930511,162270292,
462.0,593862834,84275702,101959871,260032802,166993064,
466.0,599265712,87156367,94469865,260297314,169497348,
470.0,598316454,91393781,86930613,258880283,169722976,
474.0,591370980,96993658,79694736,256019791,167749941,
478.0,579090135,103931663,73007564,252009787,163783638,
482.0,562351953,112133017,67019618,247168196,158129067,
486.0,542153367,121449358,61805962,241802895,151159009,
490.0,519516312,131636646,57387051,236180003,143280434,
494.0,495409386,142339430,53747664,230498827,134901604,
498.0,470691220,153087670,50852280,224877057,126400779,
502.0,446076894,163311874,48656526,219348431,118097148,
506.0,422125027,172379807,47115014,213873283,110226145,
510.0,399241084,179653593,46186241,208360306,102923899,
514.0,377691694,184560416,45835253,202695788,96226890,
518.0,357625164,186664967,46034706,196774945,90090347,
522.0,339094281,185729242,46764817,190529447,84422371,
526.0,322078694,181746604,48012563,183945954,79123720,
530.0,306505175,174942324,49770368,177072622,74120609,
534.0,292264981,165740528,52034452,170013320,69381480,
538.0,279228095,154705142,54802943,162912060,64915785,
542.0,267254527,142467638,58073838,155932001,60759380,
546.0,256202989,129655692,61842894,149233858,56954485,
550.0,245937372,116834467,66101506,142957782,53532094,
554.0,236331367,104467441,70834665,137211158,50502154,
558.0,227271571,92898342,76019057,132062990,47853014,
562.0,218659324,82351463,81621392,127544060,45558120,
566.0,210411489,72945129,87597035,123651218,43585847,
570.0,202460352,64712466,93888997,120353938,41908292,
574.0,194752799,57624406,100427343,117601516,40506227,
578.0,187248933,51611262,107129070,115329755,39369332,
582.0,179920295,46580831,113898480,113466535,38492394,
586.0,172747834,42432217,120628083,111936045,37869089,
590.0,165719811,39065524,127200078,110661804,37485388,
594.0,158829749,36387991,133488417,109568719,37314474,
598.0,152074574,34317383,139361486,108584481,37314461,
602.0,145453031,32783397,144685401,107640610,37429262,
606.0,138964429,31727717,149327894,106673347,37592047,
610.0,132607753,31103232,153162705,105624563,37730174,
614.0,126381132,30872746,156074356,104442745,37770493,
618.0,120281645,31007389,157963109,103084048,37644197,
622.0,114305408,31484880,158749826,101513371,37290833,
626.0,108447893,32287673,158380439,99705335,36661381,
630.0,102704416,33401044,156829637,97645032,35720454,
634.0,97070707,34811122,154103464,95328431,34447749,
638.0,91543522,36502903,150240478,92762301,32838864,
642.0,86121212,38458282,145311284,89963593,30905576,
646.0,80804205,40654197,139416329,86958244,28675738,
650.0,75595355,43060982,132682016,83779451,26192983,
654.0,70500113,45641066,125255354,80465511,23516594,
658.0,65526522,48348176,117297496,77057398,20722154,
662.0,60685003,51127174,108976628,73596268,17904054,
666.0,55987964,53914648,100460735,70121116,15181612,
670.0,51449254,56640321,91910759,66666778,12710635,
674.0,47083487,59229255,83474621,63262455,10697020,
678.0,42905304,61604755,75282457,59930839,9383878,
682.0,38928612,63691784,67443292,56687896,8945438,
686.0,35165857,65420627,60043239,53543241,9318892,
690.0,31627393,66730493,53145135,50501007,10219270,
694.0,28320970,67572749,46789460,47561060,11337579,
698.0,25251377,67913486,40996266,44720376,12455462,
702.0,22420258,67735194,35767821,41974424,13444358,
706.0,19826099,67037429,31091677,39318402,14235948,
710.0,17464361,65836422,26943866,36748216,14799302,
714.0,15327761,64163717,23292017,34261165,15127010,
718.0,13406637,62063996,20098203,31856279,15226883,
722.0,11689393,59592311,17321426,29534377,15116652,
726.0,10162969,56810974,14919661,27297868,14820302,
730.0,8813316,53786355,12851468,25150380,14365363,
734.0,7625847,50585830,11077179,23096285,13780835,
738.0,6585843,47275037,9559713,21140198,13095589,
742.0,5678800,43915598,8265073,19286490,12337165,
746.0,4890713,40563358,7162588,17538886,11530902,
750.0,4208298,37267174,6224963,15900145,10699364,
754.0,3619142,34068223,5428181,14371849,9862024,
758.0,3111808,30999775,4751311,12954298,9035143,
762.0,2675878,28087360,4176263,11646500,8231832,
766.0,2301966,25349234,3687509,10446236,7462226,
770.0,1981694,22797060,3271792,9350182,6733746,
774.0,1707647,20436727,2917849,8354075,6051419,
778.0,1473309,18269230,2616148,7452896,5418220,
782.0,1272992,16291559,2358643,6641065,4835414,
786.0,1101757,14497550,2138559,5912622,4302886,
790.0,955339,12878671,1950199,5261403,3819447,
794.0,830072,11424719,1788777,4681189,3383104,
798.0,722809,10124421,1650276,4165835,2991299,
802.0,630867,8965934,1531320,3709374,2641103,
806.0,551955,7937260,1429073,3306096,2329384,
810.0,484127,7026555,1341148,2950610,2052934,
814.0,425730,6222376,1265533,2637880,1808570,
818.0,375362,5513854,1200530,2363249,1593211,
822.0,331834,4890805,1144698,2122446,1403929,
826.0,294140,4343801,1096814,1911585,1237986,
830.0,261428,3864202,1055834,1727155,1092855,
834.0,232975,3444157,1020862,1565998,966230,
838.0,208170,3076585,991124,1425293,856024,
842.0,186493,2755143,965949,1302528,760363,
846.0,167504,2474177,944749,1195477,677577,
850.0,150830,2228679,927003,1102171,606184,
854.0,136153,2014225,912249,1020876,544867,
858.0,123200,1826930,900067,950066,492459,
862.0,111742,1663388,890076,888402,447922,
866.0,101582,1520624,881927,834711,410322,
870.0,92550,1396047,875292,787963,378812,
874.0,84501,1287407,869864,747257,352619,
878.0,77312,1192753,865353,711806,331026,
882.0,70876,1110400,861483,680920,313371,
886.0,65101,1038894,857989,653995,299042,
890.0,59907,976985,854619,630504,287477,
894.0,55225,923600,851132,609986,278168,
898.0,50996,877825,847297,592039,270665,
902.0,47168,838883,842897,576316,264576,
906.0,43696,806115,837729,562513,259569,
910.0,40541,778975,831605,550373,255369,
914.0,37667,757007,824354,539676,251756,
918.0,35046,739843,815827,530239,248566,
922.0,32650,727192,805895,521912,245684,
926.0,30457,718833,794451,514580,243044,
930.0,28445,714611,781418,508158,240630,
934.0,26598,714432,766742,502590,238475,
938.0,24897,718260,750400,497852,236659,
942.0,23331,726120,732395,493948,235316,
946.0,21885,738090,712761,490912,234628,
950.0,20548,754308,691560,488806,234828,
954.0,19311,774972,668880,487721,236199,
958.0,18165,800342,644836,487781,239061,
962.0,17101,830743,619564,489136,243763,
966.0,16113,866576,593222,491970,250673,
970.0,15193,908314,565984,496497,260152,
974.0,14337,956522,538037,502965,272550,
978.0,13538,1011856,509578,511657,288191,
982.0,12793,1075079,480808,522893,307377,
986.0,12096,1147073,451930,537033,330391,
990.0,11444,1228849,423145,554479,357517,
994.0,10833,1321569,394646,575682,389053,
998.0,10261,1426561,366616,601146,425335,
Percentile,Diffusion Coefficient (E4 nm/s²),Diffusion Coefficient (E4 nm/s²),Diffusion Coefficient (E4 nm/s²),
0,24.0,40.0,28.0,
1,111.5,106.3,153.8,
2,120.9,108.9,157.5,
3,126.9,111.9,161.0,
4,132.1,169.2,165.2,
5,138.8,172.3,171.5,
6,157.1,174.1,183.1,
7,174.8,176.0,194.1,
8,184.6,177.5,201.5,
9,220.2,179.0,207.2,
10,238.9,180.5,212.3,
11,248.8,182.0,217.4,
12,258.1,183.5,223.2,
13,267.6,185.1,231.4,
14,276.5,186.9,247.5,
15,284.1,188.9,265.9,
16,290.5,191.3,274.1,
17,296.1,194.6,278.9,
18,301.1,199.2,282.2,
19,305.8,209.7,285.0,
20,310.1,260.2,287.3,
21,314.3,280.3,289.2,
22,318.4,288.5,291.0,
23,322.4,294.0,292.7,
24,326.3,298.5,294.2,
25,330.3,302.4,295.8,
26,334.2,306.1,297.2,
27,338.2,309.7,298.6,
28,342.2,313.4,299.9,
29,346.3,317.3,301.3,
30,350.6,321.6,302.7,
31,354.9,326.6,304.0,
32,359.4,332.5,305.4,
33,364.1,339.9,306.9,
34,369.1,349.1,308.3,
35,374.2,358.8,309.9,
36,379.6,367.6,311.5,
37,385.1,374.9,313.4,
38,390.6,381.0,315.3,
39,396.1,386.3,317.6,
40,401.3,391.0,320.0,
41,406.3,395.4,323.3,
42,411.0,399.6,327.5,
43,415.3,403.7,334.2,
44,419.3,407.8,349.9,
45,423.1,411.9,389.0,
46,426.6,416.2,405.5,
47,429.8,420.7,414.5,
48,432.9,425.6,421.0,
49,435.9,430.7,426.4,
50,438.6,436.3,431.3,
51,441.3,442.3,435.8,
52,443.9,448.7,440.2,
53,446.4,455.1,444.5,
54,448.8,461.3,449.0,
55,451.2,467.2,453.7,
56,453.5,472.7,458.7,
57,455.8,477.7,464.2,
58,458.0,482.2,470.5,
59,460.3,486.4,477.8,
60,462.5,490.2,486.3,
61,464.7,493.8,496.3,
62,467.0,497.2,507.4,
63,469.2,500.4,518.9,
64,471.5,503.5,529.6,
65,473.8,506.5,539.2,
66,476.1,509.4,547.5,
67,478.5,512.2,554.8,
68,480.9,515.1,561.3,
69,483.3,517.9,567.1,
70,485.9,520.8,572.4,
71,488.4,523.7,577.2,
72,491.1,526.7,581.8,
73,493.9,529.9,586.0,
74,496.8,533.1,590.1,
75,499.8,536.6,594.0,
76,503.0,540.3,597.7,
77,506.2,544.5,601.3,
78,509.7,549.1,604.8,
79,513.3,554.5,608.3,
80,517.1,560.8,611.6,
81,521.1,568.7,615.0,
82,525.3,578.8,618.3,
83,529.7,592.1,621.7,
84,534.4,608.4,625.0,
85,539.3,625.2,628.4,
86,544.5,639.9,631.8,
87,550.0,652.2,635.3,
88,555.8,662.6,638.9,
89,562.0,671.9,642.7,
90,568.5,680.3,646.6,
91,575.5,688.3,650.7,
92,583.0,696.2,655.1,
93,591.1,704.0,659.9,
94,600.0,712.2,665.3,
95,610.0,721.0,671.3,
96,621.3,730.8,678.6,
97,634.7,742.6,687.6,
98,651.5,758.3,700.4,
99,676.1,784.8,724.5,
100,996.0,996.0,996.0,
Weighting,Surface Area,
Filename,THP1 filtro 2018-04-25 11-54-15,THP1 filtro 2018-04-25 11-55-20,THP1 filtro 2018-04-25 11-56-25,Average,Standard Error
Mean,487.7,556.3,549.0,531.0,21.8
Mode,474.3,522.5,629.5,542.1,45.9
SD,104.0,149.3,139.1,130.8,13.7
D10,341.7,360.7,306.7,336.4,15.8
D50,483.9,537.1,591.4,537.5,31.0
D90,616.8,736.1,677.5,676.8,34.4
Valid Tracks,552.0,281.0,280.0,
Graph Data
Bin centre (E4 nm² / s), Surface area conc. (nm² / ml),Surface area conc. (nm² / ml),Surface area conc. (nm² / ml),Surface area average,Standard Error
2.0,0,0,0,0,0,
6.0,0,0,0,0,0,
10.0,0,0,0,0,0,
14.0,0,0,0,0,0,
18.0,0,0,0,0,0,
22.0,0,0,0,0,0,
26.0,0,0,0,0,0,
30.0,0,0,0,0,0,
34.0,0,0,0,0,0,
38.0,0,0,0,0,0,
42.0,0,0,0,0,0,
46.0,0,0,0,0,0,
50.0,0,0,0,0,0,
54.0,0,0,0,0,0,
58.0,0,0,0,0,0,
62.0,0,0,0,0,0,
66.0,0,0,0,0,0,
70.0,0,0,0,0,0,
74.0,0,0,0,0,0,
78.0,0,0,0,0,0,
82.0,0,0,0,0,0,
86.0,29,0,0,10,10,
90.0,1191070,0,0,397023,397023,
94.0,1602301369,0,0,534100456,534100456,
98.0,126136714417,921,0,42045571779,42045571319,
102.0,1204708906308,182032995,0,401630313101,401539300042,
106.0,3001928920425,292748751544,0,1098225890656,955595691536,
110.0,3889078825525,7922647249130,0,3937242024885,2287198040461,
114.0,4302503967550,7045092708100,0,3782532225217,2050293538013,
118.0,5181515538927,392137188786,2,1857884242572,1665666697281,
122.0,6998267928450,2724562075,25,2333664163517,2332302015083,
126.0,9762174513674,5584771,570,3254060033005,3254057240335,
130.0,12658695957044,11078,25618,4219565331246,4219565312899,
134.0,14097189855465,98,1740474,4699063865346,4699062995060,
138.0,13037567986974,16,114582088,4345894189692,4345836898766,
142.0,10176551070020,69,4875367528,3393808812539,3391371420771,
146.0,7120796826361,3237,103561776836,2408119535478,2356528286572,
150.0,4887892379138,421486,991003883813,1959632228146,1491816856443,
154.0,3630675855240,51179259,4351979661901,2660902232133,1346621208749,
158.0,3161467017604,3230136178,9696781117953,4287159423911,2854331223730,
162.0,3353737861617,85873308150,12727361369854,5388990846540,3788513170890,
166.0,4268330418876,966431098351,11677277010817,5637346176015,3166817969067,
170.0,6112689907812,5137269387568,8866152374578,6705370556653,1116481802559,
174.0,8977424641502,14943586728209,6438184699538,10119732023083,2520854057182,
178.0,12293533697857,27519078081935,4963000108744,14925203962846,6643002074135,
182.0,14567210083299,36304542331851,4300501067124,18390751160758,9434498115902,
186.0,14354621400217,37706460826324,4248853279288,18769978501943,9907478815600,
190.0,11770901170292,32989465407935,4707855278246,16489407285491,8498246737834,
194.0,8351762353814,25526501124034,5661152440970,13179805306273,6222017856987,
198.0,5493775024424,18149156630626,7116228924842,10253053526630,3975735669300,
202.0,3647372046672,12261793610511,9028601416925,8312589024703,2512407214157,
206.0,2654394086889,8120972817055,11222123720143,7332496874696,2504513825136,
210.0,2251655075972,5422038952060,13343970739421,7005888255817,3298550219776,
214.0,2286958849075,3733580149095,14914792294287,6978443764152,3990087688687,
218.0,2751453292429,2694528855083,15500115935974,6982032694495,4259073321724,
222.0,3765370682418,2056738082100,14925607096863,6915905287127,4035110434316,
226.0,5542776849485,1665640659015,13378878850970,6862432119824,3445098196944,
230.0,8295206924284,1429867618634,11307228521346,7010767688088,2922778513345,
234.0,12051891798410,1297259992126,9193248614210,7514133468249,3216110335858,
238.0,16485996082197,1239512721170,7376143447990,8367217417119,4429088861483,
242.0,20931718705449,1243381734380,6006798007282,9393966149037,5930495600060,
246.0,24665239089246,1306194586851,5102915012396,10358116229498,7237036568707,
250.0,27259086377513,1434172791219,4629480777180,11107579981971,8128260728578,
254.0,28738045626946,1642797974063,4560720305079,11647187968696,8586843217065,
258.0,29472081599046,1958943904003,4919027110615,12116684204554,8719669091352,
262.0,29957856935878,2424744414488,5803809979006,12728803776457,8669577567562,
266.0,30651378936095,3103111029025,7422837869614,13725775944911,8554180994416,
270.0,31901953134296,4084245677332,10129553752747,15371917521458,8447247982882,
274.0,33953831996650,5491055734858,14453350135707,17966079289072,8402119925171,
278.0,36967158412968,7478756735327,21083870588433,21843261912243,8521032112025,
282.0,41029519687011,10220493502226,30742416168425,27330809785887,9055906308329,
286.0,46151451820563,13868671665033,43875084024852,34631735836816,10402308845260,
290.0,52253400844415,18485654824239,60184152670781,43641069446479,12784370271878,
294.0,59157937794337,23953111976518,78190309169410,53767119646755,15887249395457,
298.0,66599943474549,29895886022121,95179494747670,63891774748113,18894338000627,
302.0,74259546229804,35677872750198,107817903749299,72585107576434,20841855537522,
306.0,81811154232154,40515737621933,113318071271191,78548321041759,21079448969045,
310.0,88973206847466,43696930223455,110565147352859,81078428141260,19702667024469,
314.0,95542459406723,44811992636748,100527107005291,80293853016254,17799189962032,
318.0,101403804778024,43882506073267,85728886846706,77005065899332,17168321021694,
322.0,106516989035592,41321261604648,69179706731997,72339319124079,18886574434976,
326.0,110889370410239,37760672023007,53388665567362,67346236000203,22234072660697,
330.0,114546292306686,33849657199213,39876249435462,62757399647120,25952822618960,
334.0,117508448491929,30108762205737,29194055395635,58937088697767,29286870284822,
338.0,119781266447431,26876146734569,21224240796048,55960551326016,31952040984060,
342.0,121356960499637,24325443578088,15519385024093,53733929700606,33906943181051,
346.0,122226562406164,22517198406807,11552110673156,52098623828709,35206552960560,
350.0,122397193464613,21452737614772,8849672737460,50899867938948,35933317775511,
354.0,121909126260102,21115000966771,7042455328993,50022194185289,36172307029588,
358.0,120847801381838,21492970310050,5865084994640,49401952228843,36006664756923,
362.0,119347769864627,22591808035795,5138812239461,49026130046628,35519954652683,
366.0,117588043353359,24431644585572,4750908631302,48923532190078,34799157853290,
370.0,115780767259315,27036978433222,4637649899174,49151798530570,33936200362278,
374.0,114156704056811,30417958751993,4772530170749,49782397659851,33027566742779,
378.0,112951305116468,34545533638908,5159243746698,50885360834025,32171543265028,
382.0,112394271837831,39324786908096,5828245296105,52515768014011,31462045865484,
386.0,112703974573341,44573931414897,6835435017395,54704447001878,30978527114066,
390.0,114086521543944,50018465942087,8261250814561,57455412766864,30774600537850,
394.0,116738082183491,55308590788241,10208054181973,60751575717902,30872756491819,
398.0,120848418418456,60061868588260,12793306592481,64567864533066,31274082973617,
402.0,126603388522098,63923747375617,16136028886160,68887721594625,31985622636164,
406.0,134184302945298,66630143157525,20334955634559,73716467245794,33055914561963,
410.0,143762312700774,68053596670585,25439081364598,79084996911986,34599448993315,
414.0,155486484257927,68219670421129,31414864675979,85040339785012,36790591572705,
418.0,169464942115368,67290918264936,38118214413497,91624691597934,39820807429298,
422.0,185739556991656,65526611974469,45281654539513,98849274501880,43836459212056,
426.0,204256176891650,63232558816069,52525759182150,106671498296623,48890135378456,
430.0,224834224494452,60715092147876,59398256483847,114982524375392,54927165496159,
434.0,247141258724295,58248384262331,65435519706342,123608387564322,61801271350845,
438.0,270679231007668,56057914493747,70232919801060,132323355100825,69298855190948,
442.0,294788978689891,54317967268999,73506518764386,140871154907759,77158003442057,
446.0,318677490770129,53158568080777,75130874531792,148988977794233,85081018524840,
450.0,341468646092136,52676998805980,75145341700209,156430328866108,92746232159737,
454.0,362273137787183,52950018670699,73730802170412,162984652876098,99824655278363,
458.0,380268446950361,54044234755991,71166371959991,168493017888781,106003012789371,
462.0,394776521331610,56023152845501,67778889076726,172859521084612,111010383271947,
466.0,405326404389310,58950105436328,63896748647799,176057752824479,114643219399045,
470.0,411691744807666,62886562445253,59815529572212,178131278941710,116783597909935,
474.0,413898175394521,67885471843093,55778025643957,179187224293857,117407510390519,
478.0,412201509278120,73979482355744,51967433717095,179382808450320,116582650456913,
482.0,407042903937720,81164382416461,48510296351675,178905860901952,114457350336286,
486.0,398990346743260,89378991675017,45485251210688,177951529876321,111243402852243,
490.0,388676549366821,98484063314649,42934168752223,176698260477898,107195372904930,
494.0,376741915629465,108244274515377,40873262302055,175286484148966,102588062132667,
498.0,363788491964072,118318613684317,39302781603704,173803295750698,97692811941350,
502.0,350347677430302,128264737585255,38214713811641,172275709609066,92753204775186,
506.0,336861734390643,137561520945878,37598446758265,170673900698262,87962020404234,
510.0,323677235730427,145650787840924,37444630454977,168924218008776,83443624670645,
514.0,311047605587442,151994539975137,37747575260450,166929906941010,79247556290373,
518.0,299141714619123,156139119817470,38506520791620,164595785076071,75357619512666,
522.0,288055822879763,157774379152936,39726054250164,161852085427621,71715617228175,
526.0,277826761681383,156775568508591,41415886933233,158672739041069,68252533205292,
530.0,268444903411395,153218865538144,43590133793986,155084634247842,64916684230848,
534.0,259866053783236,147367422597556,46266192346929,151166556242574,61690221439441,
538.0,252021852080676,139631638539369,49463286411239,147038925677095,58590795803239,
542.0,244828569641519,130512843162868,53200725703926,142847379502771,55660917566646,
546.0,238194373043698,120542138625789,57495930671521,138744147447003,52951130339771,
550.0,232025197547319,110225380121330,62362278847514,134870952172054,50503893122923,
554.0,226229391990816,100001984487484,67806839999813,131346072159371,48343441881406,
558.0,220721278265477,90220878592280,73828078469238,128256745108998,46473821996377,
562.0,215423739569380,81132877694231,80413609537691,125656742267101,44883978916650,
566.0,210269927063418,72896051974607,87538100991369,123568026676465,43556522848226,
570.0,205204162241453,65589470875240,95161411398543,121985014838412,42476247430947,
574.0,200182114066841,59230857791934,103227054438503,120880008765759,41635458680988,
578.0,195170342972411,53794633518178,111661076021307,120208684170632,41034818588315,
582.0,190145322718245,49228060173248,120371429873084,119914937588192,40679950056093,
586.0,185092069584886,45464343929132,129247938629710,119934784047909,40575142551190,
590.0,180002520935144,42432421180495,138162930417662,120199290844434,40716099791375,
594.0,174873808157067,40063694270654,146972642520057,120636714982593,41083766100334,
598.0,169706561096576,38296244920571,155519479326525,121174095114557,41640812759720,
602.0,164503363182000,37077117301969,163635195628363,121738558704111,42331462585731,
606.0,159267451035173,36363209128211,171145042914035,122258567692473,43084331120770,
610.0,154001722752256,36121201512184,177872861790113,122665262018185,43817285882746,
614.0,148708088531555,36326838525013,183647027313116,122893984789895,44443167716870,
618.0,143387168656687,36963759040303,188307059543870,122885995746953,44875465530860,
622.0,138038318855804,38021997573574,191710607631497,122590308020292,45033424603157,
626.0,132659942687064,39496210992722,193740415406160,121965523028649,44846391930888,
630.0,127250035061017,41383654055912,194310796204940,120981495107290,44257385998764,
634.0,121806890084598,43681917045044,193373101615989,119620636248544,43225946929824,
638.0,116329899755812,46386450862745,190919677678230,117878676098929,41730334468445,
642.0,110820367395836,49487935542650,186985871629162,115764724855883,39769148888857,
646.0,105282261020458,52969592445689,181649782679899,113300545382015,37362492345289,
650.0,99722837231856,56804591727732,175029631474056,110519020144548,34552897514141,
654.0,94153075797010,60953755998928,167278835126846,107461888974262,31406469577831,
658.0,88587878846783,65363797774734,158579091239642,104176922620386,28015093838077,
662.0,83046006187025,69966341294872,149131965525203,100714771002367,24501278555206,
666.0,77549738661874,74677959222099,139149616741501,97125771541825,21028270283220,
670.0,72124283398555,79401396420197,128845360211350,93457013343367,17818440017941,
674.0,66796956188221,84028057499913,118424759192589,89749924293574,15175773791011,
678.0,61596195084076,88441710543592,108077846165525,86038583931064,13471788237539,
682.0,56550473467199,92523221735446,97972929374736,82348874859127,12994780543520,
686.0,51687188706557,96156004629743,88252257216750,78698483517683,13697017209625,
690.0,47031603202871,99231764676232,79029620973804,75097662950969,15196594299176,
694.0,42605908030816,101656062416332,70389799969495,71550590138881,17056189087849,
698.0,38428466482652,103353218473436,62389611876613,68057098944233,18955176623748,
702.0,34513277250841,104270141662138,55060236137895,64614551683624,20695963715054,
706.0,30869676963658,104378770000575,48410433336796,61219626767009,22165688702941,
710.0,27502281660653,103676956840335,42430283624992,57869840708660,23305437326136,
714.0,24411148727421,102187789747990,37095103553667,54564680676359,24091430466350,
718.0,21592126478880,99957476610496,32369260846608,51306287978661,24523731858228,
722.0,19037349003181,97052053353930,28209678569459,48099693642190,24618983518339,
726.0,16735829354185,93553248330186,24568893178393,44952656954255,24405274933821,
730.0,14674104365754,89553874745573,21397597140748,41875192084025,23918221255139,
734.0,12836888423692,85153116350733,18646651299195,38878885357873,23197820850623,
738.0,11207700352964,80452030334683,16268592783742,35976107823796,22285899282168,
742.0,9769435957187,75549525650566,14218691165919,33179217591224,21224052564333,
746.0,8504867570336,70538996604878,12455620301745,30499828158986,20052043696051,
750.0,7397060338901,65505711369965,10941818337437,27948196682101,18806616827275,
754.0,6429702204776,60524981850468,9643606307501,25532763454248,17520690683798,
758.0,5587350337949,55661080933540,8531129130746,23259853467412,16222886245251,
762.0,4855600950794,50966828568277,7578173703485,21133534407519,14937337792259,
766.0,4221192079965,46483739833472,6761908806813,19155613573417,13683733336041,
770.0,3672050243154,42242614760598,6062581803960,17325748935904,12477530634172,
774.0,3197292130513,38264448600438,5463198294923,15641646341958,11330298160334,
778.0,2787191958451,34561549336476,4949203371322,14099314888750,10250135808574,
782.0,2433124064840,31138763416651,4508176983177,12693354821556,9242136925219,
786.0,2127488989536,27994728085943,4129551138665,11417256071382,8308860672146,
790.0,1863629844494,25123087071920,3804353063422,10263689993278,7450791072288,
794.0,1635744365859,22513624016317,3524975860273,9224781414150,6666765887314,
798.0,1438796743348,20153283847072,3284976438339,8292352342920,5954364421055,
802.0,1268432189225,18027065631015,3078899339156,7458132386465,5310248276401,
806.0,1120896260767,16118781115010,2902124417418,6713933931065,4730452985763,
810.0,992960186104,14411681212022,2750736003052,6051792467059,4210631339311,
814.0,881852850300,12888958361577,2621411074799,5464074095559,3746251258566,
818.0,785199655822,11534136334984,2511324033061,4943553341289,3332752340484,
822.0,700968155208,10331361046791,2418065812116,4483465004705,2965665871274,
826.0,627420139809,9265606651579,2339575276465,4077534022618,2640703315756,
830.0,563069734797,8322810992762,2274081073772,3719987267110,2353818149135,
834.0,506646977593,7489953622202,2220052348226,3405550982673,2101245518129,
838.0,457066328246,6755088367735,2176156941051,3129437212344,1879523686044,
842.0,413399562672,6107340978494,2141225912316,2887322151161,1685500609109,
846.0,374852522777,5536880865453,2114223406523,2675318931584,1516328382841,
850.0,340745233350,5034874476232,2094221052450,2489946920678,1369447766962,
854.0,310494938400,4593426463798,2080376235337,2328099212512,1242564635191,
858.0,283601655182,4205513566958,2071913707610,2187009643250,1133620096084,
862.0,259635889660,3864915034875,2068110114007,2064220346181,1040756259722,
866.0,238228200684,3566142502365,2068281099453,1957550600834,962280162310,
870.0,219060340676,3304371451574,2071770744441,1865067512230,896629026300,
874.0,201857737458,3075375767019,2077943134009,1785058879495,842340460950,
878.0,186383114865,2875466389434,2086175913577,1716008472625,798030944502,
882.0,172431078912,2701434682745,2095855718597,1656573826751,762384689079,
886.0,159823521811,2550500831058,2106375386053,1605566579641,734152934719,
890.0,148405718226,2420267362965,2117132864979,1561935315390,712161515508,
894.0,138043007235,2308677744377,2127531741401,1524750831004,695323044820,
898.0,128617969798,2213979875931,2136983281491,1493193709073,682649819955,
902.0,120028025449,2134694265837,2144909876810,1466544056032,673264473824,
906.0,112183383812,2069586614918,2150749748887,1444173249206,666406936416,
910.0,105005296549,2017644540016,2153962739307,1425537525291,661437749206,
914.0,98424563863,1978058169009,2154036978087,1410173236986,657838777460,
918.0,92380256857,1950204360663,2150496190198,1397693602572,655212790403,
922.0,86818623075,1933634331907,2142907370178,1387786775053,653283348551,
926.0,81692147668,1928064511146,2130888530597,1380215063137,651896136210,
930.0,76958746900,1933370476959,2114116214204,1374815146021,651022447114,
934.0,72581074331,1949583885702,2092332453971,1371499138001,650765034538,
938.0,68525923037,1976892338265,2065350871632,1370256377645,651365964818,
942.0,64763709805,2015642184962,2033061624661,1371155839809,653215420624,
946.0,61268029355,2066344318260,1995434944104,1374349097240,656859562099,
950.0,58015268512,2129683055539,1952523050714,1380073791588,663004643185,
954.0,54984271706,2206528268757,1904460292959,1388657611141,672513865468,
958.0,52156050540,2297950974790,1851461415416,1400522813582,686393455537,
962.0,49513531196,2405242659845,1793817936998,1416191376013,705765847989,
966.0,47041334400,2529938673911,1731892692016,1436290900109,731831062967,
970.0,44725583436,2673846097059,1666112659509,1461561446668,765821904404,
974.0,42553736363,2839076548800,1596960274030,1492863519731,808962722836,
978.0,40514439126,3028084484725,1524963470608,1531187464820,862442799633,
982.0,38597396763,3243711601365,1450684764847,1577664587658,927412560602,
986.0,36793260271,3489238050331,1374709703804,1633580338135,1005004852574,
990.0,35093527073,3768441246010,1297635042689,1700389938591,1096377357065,
994.0,33490453290,4085663136546,1220057005960,1779736865265,1202768614824,
998.0,31976976294,4445886894584,1142559979209,1873474616696,1325559925360,
Percentile,Diffusion Coefficient (E4 nm/s²),Diffusion Coefficient (E4 nm/s²),Diffusion Coefficient (E4 nm/s²),
0,24.0,44.0,28.0,
1,205.1,178.8,197.6,
2,258.1,189.3,224.2,
3,281.0,265.4,271.8,
4,295.2,293.0,283.4,
5,305.4,303.1,289.1,
6,313.8,311.3,293.4,
7,321.3,319.7,297.0,
8,328.4,330.0,300.3,
9,335.1,344.3,303.5,
10,341.7,360.7,306.7,
11,348.2,373.4,310.1,
12,354.8,382.5,314.0,
13,361.5,389.7,318.7,
14,368.4,395.9,325.3,
15,375.4,401.4,339.1,
16,382.5,406.8,390.8,
17,389.5,412.0,409.5,
18,396.2,417.4,418.8,
19,402.4,423.0,425.6,
20,408.0,428.9,431.3,
21,413.1,435.2,436.4,
22,417.6,441.8,441.2,
23,421.8,448.6,446.0,
24,425.5,455.3,450.8,
25,429.0,461.7,455.8,
26,432.2,467.5,461.1,
27,435.1,472.8,466.9,
28,437.9,477.5,473.3,
29,440.6,481.8,480.5,
30,443.1,485.6,488.7,
31,445.5,489.1,497.7,
32,447.8,492.4,507.2,
33,450.0,495.5,516.5,
34,452.2,498.3,525.3,
35,454.3,501.0,533.1,
36,456.4,503.6,540.0,
37,458.4,506.1,546.0,
38,460.5,508.6,551.5,
39,462.4,510.9,556.3,
40,464.4,513.3,560.7,
41,466.3,515.6,564.7,
42,468.3,517.8,568.5,
43,470.2,520.1,571.9,
44,472.1,522.4,575.1,
45,474.1,524.7,578.2,
46,476.0,527.1,581.1,
47,478.0,529.5,583.8,
48,479.9,531.9,586.4,
49,481.9,534.5,589.0,
50,483.9,537.1,591.4,
51,486.0,539.9,593.7,
52,488.0,542.8,596.0,
53,490.2,546.0,598.2,
54,492.3,549.4,600.4,
55,494.5,553.1,602.5,
56,496.7,557.2,604.5,
57,499.0,561.8,606.5,
58,501.3,567.0,608.5,
59,503.7,573.1,610.5,
60,506.2,580.1,612.4,
61,508.6,588.3,614.3,
62,511.2,597.5,616.2,
63,513.9,607.4,618.1,
64,516.5,617.2,619.9,
65,519.3,626.3,621.8,
66,522.2,634.4,623.6,
67,525.1,641.7,625.5,
68,528.1,648.1,627.3,
69,531.1,653.9,629.2,
70,534.3,659.2,631.0,
71,537.5,664.0,632.9,
72,540.8,668.5,634.8,
73,544.1,672.8,636.6,
74,547.6,676.8,638.6,
75,551.1,680.6,640.5,
76,554.7,684.4,642.4,
77,558.4,688.0,644.4,
78,562.1,691.5,646.5,
79,566.0,695.0,648.5,
80,569.9,698.5,650.7,
81,573.9,701.9,652.9,
82,578.1,705.3,655.1,
83,582.4,708.8,657.5,
84,586.7,712.3,659.9,
85,591.3,715.9,662.4,
86,596.0,719.6,665.1,
87,600.8,723.5,667.8,
88,605.9,727.5,670.9,
89,611.2,731.6,674.1,
90,616.8,736.1,677.5,
91,622.7,740.9,681.3,
92,628.9,746.2,685.5,
93,635.7,751.9,690.3,
94,643.0,758.6,695.8,
95,651.1,766.4,702.5,
96,660.4,776.0,711.2,
97,671.5,789.0,723.4,
98,685.8,809.4,745.1,
99,708.0,858.2,814.9,
100,996.0,996.0,996.0,
Weighting,Volume,
Filename,THP1 filtro 2018-04-25 11-54-15,THP1 filtro 2018-04-25 11-55-20,THP1 filtro 2018-04-25 11-56-25,Average,Standard Error
Mean,510.0,596.5,584.3,563.6,27.1
Mode,478.0,524.3,632.8,545.0,45.9
SD,98.4,139.4,121.2,119.7,11.9
D10,378.4,412.0,418.4,402.9,12.4
D50,501.5,585.9,610.1,565.8,32.9
D90,634.4,752.8,688.5,691.9,34.2
Valid Tracks,552.0,281.0,280.0,
Graph Data
Bin centre (E4 nm² / s), Volume conc. (nm³ / ml),Volume conc. (nm³ / ml),Volume conc. (nm³ / ml),Volume average,Standard Error
2.0,0,0,0,0,0,
6.0,0,0,0,0,0,
10.0,0,0,0,0,0,
14.0,0,0,0,0,0,
18.0,0,0,0,0,0,
22.0,0,0,0,0,0,
26.0,0,0,0,0,0,
30.0,0,0,0,0,0,
34.0,0,0,0,0,0,
38.0,0,0,0,0,0,
42.0,0,0,0,0,0,
46.0,0,0,0,0,0,
50.0,0,0,0,0,0,
54.0,0,0,0,0,0,
58.0,0,0,0,0,0,
62.0,0,0,0,0,0,
66.0,0,0,0,0,0,
70.0,0,0,0,0,0,
74.0,0,0,0,0,0,
78.0,0,0,0,0,0,
82.0,0,0,0,0,0,
86.0,408,0,0,136,136,
90.0,17469027,0,0,5823009,5823009,
94.0,24568620991,0,0,8189540330,8189540330,
98.0,2018187430672,14732,0,672729148468,672729141102,
102.0,20078481771804,3033883256,0,6693838551687,6692321667366,
106.0,52033434620698,5074311693421,0,19035915438040,16563658653288,
110.0,70003418859451,142607650484348,0,70870356447933,41169564728300,
114.0,80313407394275,131508397217862,5,70607268204047,38272146042901,
118.0,100175967085922,7581318983191,42,35919095356385,32202889480763,
122.0,139965358568997,54491241494,509,46673283270333,46646040301661,
126.0,201751606615933,115418600,11784,67250574015439,67250516300255,
130.0,270052180416929,236322,546516,90017393733255,90017393341837,
134.0,310138176820239,2166,38290437,103379405037614,103379385891313,
138.0,295518207704735,360,2597193992,98506934966362,98505636372039,
142.0,237452858300474,1598,113758575662,79188872292578,79131999817992,
146.0,170899123832665,77692,2485482644062,57794868851473,56556678877726,
150.0,120568012018740,10396652,24444762467398,48337594960930,36798149125597,
154.0,91977121666069,1296541240,110250151434828,67409523214045,34114403954985,
158.0,82198142457694,83983540631,252116309066770,111466145021698,74212611816980,
162.0,89433009643123,2289954884002,339396303196095,143706422574407,101027017890407,
166.0,116667698115938,26415783354926,319178904962332,154087462144399,86559691154500,
170.0,171155317418750,143843542851909,248252266488170,187750375586276,31261490471644,
174.0,257352839723064,428382819541978,184561294720089,290098984661710,72264482972561,
178.0,360610321803809,807226290403438,145581336523162,437805982910136,194861394174629,
182.0,437016302498963,1089136269955541,129015032013715,551722534822740,283034943477051,
186.0,440208389606649,1156331465340599,130298167231506,575612674059585,303829350345066,
190.0,368821570002485,1033669916115308,147512798718385,516668094945393,266278397785461,
194.0,267256395322061,816848035969083,181156878111049,421753769800731,199104571423598,
198.0,179463317464513,592872449933776,232463478211494,334933081869928,129874031863808,
202.0,121579068222404,408726453683684,300953380564173,277086300823420,83746907138564,
206.0,90249398954242,276113075779858,381552206484873,249304893739658,85153470054626,
210.0,78057375967026,187964017004738,462590985633250,242870792868338,114349740952244,
214.0,80805879333972,131919831934678,526989327731457,246571679666702,140983098333622,
218.0,99052318527431,97003038782984,558004173695052,251353177001823,153326639582060,
222.0,138063591688642,75413729677001,547272260218299,253583193861314,147954049258261,
226.0,206930335714109,62183917936578,499478143769551,256197465806746,128616999352585,
230.0,315217863122774,54334969508079,429674683811139,266409172147331,111065583507115,
234.0,466006482871857,50160719695553,355472279749462,290546494105624,124356266319827,
238.0,648449179233075,48754167032700,290128308954270,329110551740015,174210828551650,
242.0,837268748217975,49735269375200,240271920291288,375758645961488,237219824002390,
246.0,1003053056295996,53118579865260,207518543837449,421230059999569,294306153794065,
250.0,1126708903603881,59279142037036,191351872123455,459113305921457,335968110114554,
254.0,1206997916331736,68997514910647,191550252813337,489181894685240,360647415116742,
258.0,1257475481559283,83581606570793,209878490052899,516978526060992,372039214564362,
262.0,1298173800554695,105072257961164,251498432423593,551581496979817,375681694594354,
266.0,1348660673188166,136536885277104,326604866263018,603934141576096,376383963754313,
270.0,1424953906665201,182429640254151,452453400956041,686612315958465,377310409902074,
274.0,1539240383848112,248927859980239,655218539485384,814462261104578,380896103274422,
278.0,1700489286996547,344022809825057,969858047067917,1004790047963174,391967477153151,
282.0,1914710918727165,476956363437201,1434646087859824,1275437790008063,422608961055372,
286.0,2184502052840001,656450458811553,2076753977176339,1639235496275964,492375952008980,
290.0,2508163240531932,887311431563474,2888839328197504,2094771333430970,613649773050147,
294.0,2879019639324418,1165718116190557,3805261712911268,2616666489475414,773179470578920,
298.0,3285597211411104,1474863710424640,4695521740885038,3151994220906927,932120674697580,
302.0,3712977311490212,1783893637509889,5390895187464969,3629255378821690,1042092776876081,
306.0,4145098481095806,2052797372844605,5741448944407027,3979781599449146,1068025414431622,
310.0,4567291284836597,2243109084804007,5675677564113411,4162025977918006,1011403573922724,
314.0,4968207889149595,2330223617110903,5227409564275142,4175280356845214,925557878025684,
318.0,5340600384975927,2311145319858725,4515054707259838,4055600137364830,904198240475896,
322.0,5680906081898230,2203800618914540,3689584359039850,3858097019950874,1007283969865373,
326.0,5988026002152912,2039076289242361,2882987940637556,3636696744010943,1200639923677647,
330.0,6261863979432178,1850447926890312,2179901635805237,3430737847375909,1418754303169788,
334.0,6502134149886714,1666018175384139,1615404398558491,3261185574609782,1620540155760143,
338.0,6707750921056144,1505064217135881,1188557484578691,3133790874256906,1789314295107339,
342.0,6876894428312776,1378441802758298,879431818031962,3044922683034346,1921393446926241,
346.0,7007656244620059,1290986041990264,662321011927592,2986987766179305,2018509036405439,
350.0,7099037220947554,1244258781656750,513281018772690,2952192340458998,2084132430979644,
354.0,7152002073925986,1238746723383887,413157379300946,2934635392203606,2122108679069191,
358.0,7170302881989043,1275249571729641,347995043015311,2931182498911332,2136395442244093,
362.0,7160866191877621,1355508482147686,308328734367648,2941567802797652,2131197279161003,
366.0,7133674630103763,1482186438191383,288221790299008,2968027619531385,2111148909766287,
370.0,7101220391904677,1658268010570942,284442527149338,3014643643208320,2081420288886407,
374.0,7077715651522274,1885913442623545,295896870586428,3086508654910750,2047709138052306,
378.0,7078281787298640,2164853441371554,323312608126420,3188815945598872,2016083377941767,
382.0,7118303883062647,2490569837512731,369122202086650,3325998640887343,1992596238147312,
386.0,7213054372693831,2852731610553407,437467841113290,3501084608120176,1982625735300224,
390.0,7377595059841688,3234527464254974,534227552674933,3715450025590532,1990090834780965,
394.0,7626888035988053,3613494598165089,666926206555572,3969102946902905,2017020090798826,
398.0,7975995615618100,3964083326825177,844358235103725,4261479059182334,2064089476258694,
402.0,8440225901473232,4261583158374496,1075735259077330,4592514772975019,2132374842410904,
406.0,9035076398316746,4486429639273330,1369220346060297,4963575461216791,2225764913838819,
410.0,9775837263652640,4627644573599751,1729857532792674,5377779790015022,2352762531545427,
414.0,10676738585710962,4684417368917556,2157154041083881,5839436665237467,2526287287992378,
418.0,11749569319998844,4665503666368913,2642862866002485,6352645284123413,2760909315097970,
422.0,13001768989415926,4586862838212846,3169715817765943,6919449215131572,3068552144843897,
426.0,14434103167009938,4468434156335521,3711820315538634,7538119212961365,3454902900077555,
430.0,16038174680604206,4331009906548520,4237075629181110,8202086738777944,3918137805392691,
434.0,17794170628149226,4193883666887801,4711357418856618,8899803904631216,4449691537260851,
438.0,19669357453223868,4073541786545605,5103592172210364,9615497137326612,5035716810542213,
442.0,21617858437258652,3983317599726566,5390478042721667,10330551359902294,5658253585750842,
446.0,23582134316989584,3933734037977466,5559684715352573,11025184356773206,6295995370838190,
450.0,25496325574879520,3933215910846476,5610852180282294,11680131222002762,6925052001260336,
454.0,27291243046634448,3988901406525979,5554387096837727,12278177183332718,7520124030970045,
458.0,28900401968227468,4107361841455322,5408644268959315,12805469359547368,8056228971992174,
462.0,30266199968756728,4295108384821705,5196381495882347,13252563283153592,8510796050849297,
466.0,31345241939440008,4558808153742729,4941348562096445,13615132885093062,8865742300192776,
470.0,32111956094997928,4905151870729726,4665611306632549,13894239757453402,9109120636974964,
474.0,32559989797702272,5340323784990000,4387871350657942,14096061644450072,9236057484054196,
478.0,32701319736064212,5869038933555693,4122749741556172,14231036137058690,9248890269581766,
482.0,32563432315017624,6493150593316900,3880823708133977,14312468872156168,9156588026902840,
486.0,32185221303956276,7209905328451362,3669143597662137,14354756743356592,8973634496747612,
490.0,31612359348501400,8010037149591488,3491979058514171,14371458518869018,8718556996267620,
494.0,30892837081616152,8876030510260890,3351607508768511,14373491700215184,8412221094878661,
498.0,30073182002363312,9781005397903550,3249029945906223,14367739115391030,8075939120484896,
502.0,29195639785858468,10688728132104562,3184559484303429,14356309134088822,7729433731265463,
506.0,28296385688814036,11555167759453720,3158269527694248,14336607658654002,7388809713955632,
510.0,27404672625176136,12331766703864918,3170312045188068,14302250458076374,7064893555447913,
514.0,26542729010128352,12970200744545014,3221126422225090,14244685392299486,6762458136778504,
518.0,25726187457244568,13427964304302412,3311560788079292,14155237516542090,6480755278089248,
522.0,24964837982912748,13673779526587754,3442924701680882,14027180737060462,6215353493108519,
526.0,24263537186840804,13691732983083636,3616987458835696,13857419209586712,5960721233262146,
530.0,23623151500202740,13483260167356636,3835931773870800,13647447813810058,5712668212314654,
534.0,23041456768780224,13066578136983280,4102269054761063,13403434653508190,5469866300963779,
538.0,22513952119207048,12473759709516972,4418720252737349,13135477360487122,5234111091755988,
542.0,22034571267736696,11746155884658092,4788065313353353,12856264155249382,5009482580998141,
546.0,21596289822628640,10929153902071578,5212964380884588,12579469368528266,4800902484139283,
550.0,21191634709321776,10067251384414790,5695754801406254,12318213631714274,4612688905226922,
554.0,20813104063155112,9200182572848572,6238229279982806,12083838638662162,4447596653089384,
558.0,20453505119267532,8360468082884623,6841401938149354,11885125046767170,4306574171664224,
562.0,20106215693142112,7572401918128188,7505270223517867,11727962611596056,4189171365553985,
566.0,19765373143961284,6852228885613093,8228581493188709,11615394507587694,4094313147733269,
570.0,19425994025524172,6209136576189347,9008613612395424,11547914738036314,4021084756796362,
574.0,19084028207705524,5646675109497673,9840979189803908,11523894169002368,3969247060920873,
578.0,18736352925351472,5164284817745090,10719463298045448,11540033680380670,3939342584478232,
582.0,18380714529430380,4758712483413950,11635904887731438,11591777300191922,3932395172088952,
586.0,18015628106262268,4425196142435494,12580132693291802,11673652313996520,3949313874982449,
590.0,17640247051644122,4158377275688495,13539967180930908,11779530502754508,3990177779554777,
594.0,17254215738163920,3952951168037903,14501300728645616,11902822544949146,4053598255232928,
598.0,16857518402259862,3804093662110029,15448268279768122,12036626781379338,4136320734132177,
602.0,16450336318200028,3707711730196921,16363519562836330,12173855870411094,4233146258573126,
606.0,16032923404207364,3660563052239920,17228600986679530,12307362481042272,4337155999490876,
610.0,15605507905561950,3660281753234693,18024449994731452,12430079884509366,4440151636118240,
614.0,15168225030218636,3705337529551360,18731996785937816,12535186448569270,4533203107120718,
618.0,14721082648753226,3794945928137749,19332858113170608,12616295563353862,4607214461168339,
622.0,14263959615099784,3928939749269327,19810096121921404,12667665162096838,4653453875659561,
626.0,13796634039454676,4107605943243074,20149003202240604,12684414394979450,4664024760812307,
630.0,13318837003053126,4331489124518769,20337863336117072,12662729821229656,4632273067870677,
634.0,12830325755577640,4601161928744628,20368633370217544,12600040351513270,4553133076608159,
638.0,12330969374116114,4916963791450976,20237485833892392,12495139666486494,4423415453655168,
642.0,11820839188889144,5278713124549335,19945159640443980,12348237317960822,4242042548144729,
646.0,11300296016195832,5685402922503905,19497076674309172,12160925204336304,4010240845060975,
650.0,10770066421040436,6134895906595058,18903200199198072,11936054175611190,3731712931527237,
654.0,10231300903275092,6623641485216881,18177633417117292,11677525268536422,3412836360791006,
658.0,9685608087248310,7146441890037596,17337980642200840,11390010206495582,3062983592963035,
662.0,9135060680572708,7696297542435917,16404516207772366,11078624810260330,2695140641072674,
666.0,8582171078580739,8264360820578965,15399224252726112,10748585383961938,2327128578009667,
670.0,8029836885039141,8840022134781902,14344783436863626,10404880818894890,1983786321997482,
674.0,7481259093080698,9411142439990310,13263573029569980,10051991520880330,1699686664593184,
678.0,6939837979472556,9964432721244646,12176770667982478,9693680456233226,1517821474762717,
682.0,6409053659615839,10485965130017258,11103598662470104,9332872484034400,1472741794932252,
686.0,5892339512547489,10961784527790694,10060757322709508,8971627121015897,1561459961897242,
690.0,5392957167262572,11378575682874614,9062063204996154,8611198685044447,1742542812972170,
694.0,4913881392887437,11724332532016962,8118290263148430,8252168062684277,1967147141465194,
698.0,4457702111987604,11988973342918528,7237194977687119,7894623477531084,2198800488354751,
702.0,4026549012598103,12164849860582748,6423694216087716,7538364363089523,2414529100089682,
706.0,3622042097069156,12247109013400794,5680157511517348,7183102873995765,2600774141145042,
710.0,3245269235957034,12233880907159576,5006773467749030,6828641203621880,2750041604484101,
714.0,2896789648987251,12126284383428100,4401952288368506,6475008773594619,2858849748673487,
718.0,2576660426479693,11928258875519230,3862731794361829,6122550365453584,2926498668415214,
722.0,2284481880381747,11646246402471646,3385161428335040,5771963237062811,2954278022200738,
726.0,2019456742071624,11288758631842484,2964646443526142,5424287272480083,2944903175347781,
730.0,1780457996378108,10865870135796176,2596241786410812,5080856639528365,2902077512290152,
734.0,1566100387690436,10388680194789422,2274891458501836,4743224013660565,2830134143775992,
738.0,1374811243296892,9868782387721110,1995614048139005,4413069226385669,2733736978612582,
742.0,1204897101386389,9317774830236424,1753638577130008,4092103502917607,2617633149601108,
746.0,1054603578721698,8746835579004832,1544496917416422,3781978691714318,2486453418310332,
750.0,922166855582991,8166378684122270,1364080019400470,3484208519701911,2344558231133670,
754.0,805856009665215,7585797725258677,1208665323873436,3200106352932443,2195926565702643,
758.0,704006142581597,7013296197626048,1074922270473992,2930741536893879,2044083666901638,
762.0,615042787100573,6455798285315121,959902002441461,2676914358285719,1892062787019523,
766.0,537498458182192,5918929538795431,861016388067525,2439148128348383,1742395378122597,
770.0,470022431123767,5407054689356491,776010470906930,2217695863795729,1597123921174072,
774.0,411384920792735,4923359053256323,702931513946700,2012558495998586,1457831696629608,
778.0,360476826626368,4469960380850953,640096969357665,1823511392278329,1325684231242250,
782.0,316306128429179,4048039244164572,586063007812960,1650136126802237,1201477800278436,
786.0,277991894632746,3657977803229915,539594682118893,1491854793327185,1085691127827137,
790.0,244756719576865,3299498768778764,499638368996081,1347964619117237,978537227493844,
794.0,215918256293385,2971798370153858,465296813556095,1217671146667779,880013097125424,
798.0,190880367950873,2673668990378153,435806874152969,1100118744160665,789945679859999,
802.0,169124291896617,2403608750801971,410519911887412,994417651528667,708033103520123,
806.0,150200098942738,2159916669411391,388884671933978,899667146762703,633880700092215,
810.0,133718638395397,1940773069885650,370432448410991,814974718897346,567031687027281,
814.0,119344085740661,1744305698266740,354764298789480,739471360932294,506992670325964,
818.0,106787153191845,1568642541557832,341540068496303,672323254415327,453254318305858,
822.0,95798981211723,1411952676394748,330468994322542,612740217309671,405307669074153,
826.0,86165699200430,1272476646816839,321301671301208,559981339106159,362656588697097,
830.0,77703623401919,1148547917001156,313823188180547,513358242861207,324826904580641,
834.0,70255047559498,1038606902278646,307847258953957,472236402930701,291372711847191,
838.0,63684575068916,941208979237691,303211200453140,436034918253249,261880300255430,
842.0,57875938774050,855027736989194,299771627724276,404225101162507,235970085275226,
846.0,52729254870634,778854575073739,297400759184275,376328196376216,213296859186347,
850.0,48158659646861,711595592640835,295983242079575,351912498122424,193548617730570,
854.0,44090281252776,652266557859359,295413425417796,330590088176644,176444178197052,
858.0,40460502805900,599986602219299,295593022285645,312013375770281,161729800374589,
862.0,37214477517883,553971154998789,296429116340952,295871582952542,149175063893496,
866.0,34304860898539,513524520340624,297832478321261,281887286520142,138568343372657,
870.0,31690729284486,478032403327772,299716167695736,269813100102665,129712332471444,
874.0,29336657843919,446954611473448,301994402142657,259428557153341,122420146991375,
878.0,27211934770245,419818092857376,304581683382270,250537237003297,116512517897279,
882.0,25289891573763,396210420135876,307392172060948,242964161256863,111816421064958,
886.0,23547332213532,375773789109207,310339306878418,236553476067052,108165199048667,
890.0,21964046297459,358199569718752,313335664016870,231166426677694,105399904295140,
894.0,20522393742323,343223424663977,316293052221556,226679623542619,103371359329959,
898.0,19206950156464,330620994805666,319122836702692,222983593888274,101942373113263,
902.0,18004203817333,320204139875543,321736481521481,219981608404786,100989671073569,
906.0,16902296494409,311817716647595,324046295499020,217588769547008,100405311753413,
910.0,15890801544442,305336873722428,325966361215157,215731345494009,100097579379819,
914.0,14960533707190,300664841689444,327413620669162,214346332021932,99991494173974,
918.0,14103385880141,297731199061185,328309085036828,213381223326051,100029152668149,
922.0,13312188871467,296490597559037,328579130093929,212793972174811,100170113444534,
926.0,12580590740819,296921934716519,328156833711936,212553119723092,100392004976306,
930.0,11902952853836,299027967102940,326983307796892,212638075917889,100691471820250,
934.0,11274260212678,302835363579121,325008974516785,213039532769528,101085502031628,
938.0,10690043993822,308395204769341,322194735974542,213759994912568,101613090511635,
942.0,10146314536064,315783942310784,318512987863561,214814414903469,102337082564450,
946.0,9639503285230,325104839406199,313948431205648,216230924632359,103345904436920,
950.0,9166412424864,336489922775142,308498642012762,218051659070923,104754733623304,
954.0,8724171110682,350102485309448,302174366482879,220333674301003,106705533320918,
958.0,8310197386110,366140188649858,294999518856233,223149968297401,109365357248968,
962.0,7922164991418,384838825575209,287010869919619,226590620162082,112922535678198,
966.0,7557974393543,406476813608335,278257425850589,230764071284156,117580857450095,
970.0,7215727460984,431380503658825,268799509067409,235798580062406,123552600577158,
974.0,6893705290730,459930400905594,258707564392846,241843890196390,131051961099357,
978.0,6590348764496,492568409515345,248060724552227,249073160944023,140290695407042,
982.0,6304241471313,529806228222883,236945178258389,257685215984195,151477384898276,
986.0,6034094684522,572235040254224,225452391423878,267907175454208,164820795822111,
990.0,5778734124703,620536658509680,213677237029398,279997543221260,180536804796666,
994.0,5537088277223,675496305242242,201716091652059,294249828390508,198857744317540,
998.0,5308178064880,738017224500891,189664956548749,310996786371507,220042947609776,
Percentile,Diffusion Coefficient (E4 nm/s²),Diffusion Coefficient (E4 nm/s²),Diffusion Coefficient (E4 nm/s²),
0,24.0,44.0,28.0,
1,266.6,262.9,260.7,
2,295.6,302.0,287.2,
3,310.7,316.7,295.2,
4,322.4,334.5,301.3,
5,332.6,359.8,307.0,
6,342.0,377.7,313.3,
7,351.1,388.9,322.0,
8,360.2,397.4,345.3,
9,369.3,404.9,404.6,
10,378.4,412.0,418.4,
11,387.3,419.2,427.0,
12,395.6,426.7,433.8,
13,403.1,434.6,440.0,
14,409.6,443.0,445.8,
15,415.3,451.3,451.7,
16,420.3,459.3,457.8,
17,424.7,466.4,464.3,
18,428.7,472.7,471.5,
19,432.3,478.1,479.6,
20,435.6,482.9,488.7,
21,438.6,487.2,498.7,
22,441.5,491.0,508.9,
23,444.2,494.5,518.8,
24,446.7,497.7,527.6,
25,449.2,500.8,535.3,
26,451.6,503.6,542.0,
27,453.8,506.3,547.9,
28,456.1,509.0,553.0,
29,458.2,511.5,557.6,
30,460.3,514.0,561.8,
31,462.4,516.5,565.6,
32,464.4,518.9,569.1,
33,466.4,521.3,572.4,
34,468.5,523.8,575.5,
35,470.4,526.2,578.3,
36,472.4,528.7,581.0,
37,474.4,531.2,583.6,
38,476.4,533.9,586.0,
39,478.4,536.6,588.4,
40,480.4,539.4,590.7,
41,482.4,542.4,592.9,
42,484.4,545.5,595.0,
43,486.4,548.9,597.0,
44,488.5,552.6,599.0,
45,490.6,556.6,601.0,
46,492.7,561.1,602.9,
47,494.8,566.1,604.7,
48,497.0,571.8,606.5,
49,499.2,578.4,608.3,
50,501.5,585.9,610.1,
51,503.8,594.3,611.8,
52,506.1,603.2,613.5,
53,508.5,612.2,615.2,
54,510.9,620.8,616.8,
55,513.4,628.6,618.5,
56,515.9,635.5,620.1,
57,518.5,641.7,621.8,
58,521.1,647.3,623.4,
59,523.8,652.3,625.0,
60,526.5,656.9,626.6,
61,529.3,661.1,628.2,
62,532.1,665.1,629.8,
63,535.0,668.8,631.4,
64,537.9,672.3,633.0,
65,540.9,675.6,634.6,
66,543.9,678.8,636.2,
67,546.9,681.9,637.9,
68,550.0,684.9,639.5,
69,553.1,687.8,641.1,
70,556.3,690.6,642.8,
71,559.5,693.4,644.5,
72,562.8,696.2,646.2,
73,566.1,698.9,648.0,
74,569.4,701.6,649.8,
75,572.8,704.4,651.5,
76,576.3,707.1,653.4,
77,579.8,709.8,655.3,
78,583.4,712.5,657.2,
79,587.0,715.3,659.2,
80,590.8,718.2,661.3,
81,594.6,721.0,663.4,
82,598.5,724.0,665.6,
83,602.5,727.0,667.9,
84,606.6,730.2,670.4,
85,610.8,733.4,672.9,
86,615.1,736.9,675.6,
87,619.6,740.4,678.5,
88,624.3,744.3,681.5,
89,629.2,748.3,684.9,
90,634.4,752.8,688.5,
91,639.8,757.6,692.6,
92,645.5,763.0,697.2,
93,651.7,769.2,702.6,
94,658.5,776.4,709.1,
95,666.1,785.2,717.3,
96,674.8,796.5,728.5,
97,685.4,812.9,746.5,
98,699.2,842.1,786.4,
99,721.5,918.9,884.0,
100,996.0,996.0,996.0,

## Sheet: Nanosight BICR8
NTA Experiment Summary File
Created with NTA 3.1 Build 3.1.45
[Experiment Details]
Software Version,NTA 3.1 Build 3.1.45
Experiment Name,Big filtro 2018-04-25 11-14-43.nano
Sample Name,"big filtro"
Operator Name,"Amable Bernabe"
Time Captured,11:14:43 25/04/2018
Pre-treatment,"1:100"
Diluent,"PBS"
Remarks,""
Filename:,Big filtro 2018-04-25 11-14-51,Big filtro 2018-04-25 11-15-56,Big filtro 2018-04-25 11-17-01,
[Conditions]
Temperature/C,26.476,26.516,26.556,
Viscosity/cP,0.85959,0.858823,0.858057,
Camera Type,sCMOS,sCMOS,sCMOS,
Camera Level (NTA 3.0 Levels),14,14,14,
Slider Shutter,1000,1000,1000,
Slider Gain,400,400,400,
Shutter/ms,25,25,25,
Camera Histogram Upper Limit,3294,3294,3294,
Camera Histogram Lower Limit,0,0,0,
Frame rate/fps,24.9825,24.9825,24.9825,
Syringe Pump Speed/AU,40,40,40,
[Settings]
Detection Threshold,4,4,4,
Max Jump Mode,Auto,Auto,Auto,
Max Jump Distance,12.4407,14.1472,13.4093,
Blur,Auto,Auto,Auto,
Min Track Length,Auto,Auto,Auto,
First frame,0,0,0,
Total frames analysed,1498,1498,1498,
[Exclusion Regions]
No Exclusion Regions Used,
[Results],,,,Average,Standard Error,
Dilution factor (concentrations adjusted for this factor),1.00e+002,1.00e+002,1.00e+002,
Concentration (Particles / ml),2.52e+010,3.07e+010,2.64e+010,2.74e+010,1.69e+009
Particles per frame,12.8,15.6,13.4,13.9,0.9
Centres per frame,13.6,15.9,14.0,14.5,0.7
Completed tracks,1510,1561,1839,
X-Drift (pix/frame),0.6,0.8,0.7,
Y-Drift (pix/frame),0.2,0.2,0.2,
[Information]
Completed Tracks,OK,OK,OK,
Concentration,OK,OK,OK,
Video length,OK,OK,OK,
Noise level,No,No,No,
Vibration detected,Minor vibration,Minor vibration,Minor vibration,
Vibration correction applied,Yes,Yes,Yes,
Settings changed?,No,No,No,
Errors (1),,,,
Errors (2),,,,
[Data Included]
Size distribution - Number weighting - With Percentiles
Size distribution - Surface area weighting - With Percentiles
Size distribution - Volume weighting - With Percentiles
Diffusion distribution - Number weighting - With Percentiles
Diffusion distribution - Surface area weighting - With Percentiles
Diffusion distribution - Volume weighting - With Percentiles
[Size Data]
Analysis Method,FTLA,
Weighting,Number,
Filename,Big filtro 2018-04-25 11-14-51,Big filtro 2018-04-25 11-15-56,Big filtro 2018-04-25 11-17-01,Average,Standard Error
Mean,144.3,135.0,124.9,134.7,5.6
Mode,104.7,95.0,101.9,100.5,2.9
SD,50.9,45.0,56.6,50.8,3.3
D10,90.1,81.7,77.3,83.1,3.7
D50,124.6,116.5,96.2,112.4,8.4
D90,226.9,178.5,166.8,190.7,18.4
Valid Tracks,502.0,559.0,591.0,
Graph Data
Bin centre (nm), Concentration (particles / ml),Concentration (particles / ml),Concentration (particles / ml),Concentration average,Standard Error
5.0,0,0,0,0,0,
15.0,0,0,0,0,0,
25.0,0,0,0,0,0,
35.0,151214,0,3,50406,50404,
45.0,221257,0,9722,76993,72186,
55.0,18111108,0,2955435,7022181,5609720,
65.0,223765304,0,86608292,103457865,65142559,
75.0,60470926,2711,726771836,262415158,232833592,
85.0,87183220,1857505843,2485972767,1476887277,718145921,
95.0,2094833805,6980309536,5761957852,4945700398,1468182034,
105.0,4631020573,1840779183,6633851440,4368550398,1389850515,
115.0,1808961881,1415561203,2913772489,2046098524,448454607,
125.0,2155769252,5064960441,961862634,2727530776,1218473955,
135.0,3259320213,5717364056,698009480,3224897917,1449065073,
145.0,3577534322,470653377,1100961377,1716383025,948197440,
155.0,2692294257,73373475,1339019018,1368228916,756158367,
165.0,1001641237,236386991,799216077,679081435,228930677,
175.0,285712220,1780075213,391354852,819047428,481480665,
185.0,129715968,2617471106,257572256,1001586444,808784940,
195.0,99925563,755703464,204774643,353467890,203382583,
205.0,99421678,127593622,157972248,128329183,16906095,
215.0,117283948,28995073,125692387,90657136,30926434,
225.0,157562299,14480443,120419216,97487319,42866103,
235.0,204055255,19520405,141312476,121629379,54172090,
245.0,230589060,60499495,183586634,158225063,50711675,
255.0,259479076,267065976,234439533,253661529,9857385,
265.0,348598541,802244059,266133125,472325242,166668289,
275.0,519985557,586692390,247612151,451430032,103712338,
285.0,602127151,29883024,177521086,269843754,171521079,
295.0,369635881,30854,93653225,154439987,110940287,
305.0,104101893,0,35103667,46401853,30577976,
315.0,15755816,0,9202314,8319377,4569687,
325.0,1810903,0,1736519,1182474,591627,
335.0,220684,0,262090,160925,81345,
345.0,33142,0,38711,23951,12083,
355.0,5622,0,7408,4343,2232,
365.0,834,0,2438,1091,715,
375.0,80,0,1638,573,533,
385.0,4,0,2234,746,744,
395.0,0,0,5333,1778,1778,
405.0,0,0,18285,6095,6095,
415.0,0,0,75240,25080,25080,
425.0,0,0,323520,107840,107840,
435.0,0,0,1312634,437545,437545,
445.0,0,0,4650170,1550057,1550057,
455.0,0,0,13506931,4502310,4502310,
465.0,0,0,30497147,10165716,10165716,
475.0,0,0,51158007,17052669,17052669,
485.0,0,0,61423755,20474585,20474585,
495.0,0,0,51273711,17091237,17091237,
505.0,0,0,29133730,9711243,9711243,
515.0,0,0,11111443,3703814,3703814,
525.0,0,0,2822428,940809,940809,
535.0,0,0,476149,158716,158716,
545.0,0,0,53412,17804,17804,
555.0,0,0,4000,1333,1333,
565.0,0,0,201,67,67,
575.0,0,0,7,2,2,
585.0,0,0,0,0,0,
595.0,0,0,0,0,0,
605.0,0,0,0,0,0,
615.0,0,0,0,0,0,
625.0,0,0,0,0,0,
635.0,0,0,0,0,0,
645.0,0,0,0,0,0,
655.0,0,0,0,0,0,
665.0,0,0,0,0,0,
675.0,0,0,0,0,0,
685.0,0,0,0,0,0,
695.0,0,0,0,0,0,
705.0,0,0,0,0,0,
715.0,0,0,0,0,0,
725.0,0,0,0,0,0,
735.0,0,0,0,0,0,
745.0,0,0,0,0,0,
755.0,0,0,0,0,0,
765.0,0,0,0,0,0,
775.0,0,0,0,0,0,
785.0,0,0,0,0,0,
795.0,0,0,0,0,0,
805.0,0,0,0,0,0,
815.0,0,0,0,0,0,
825.0,0,0,0,0,0,
835.0,0,0,0,0,0,
845.0,0,0,0,0,0,
855.0,0,0,0,0,0,
865.0,0,0,0,0,0,
875.0,0,0,0,0,0,
885.0,0,0,0,0,0,
895.0,0,0,0,0,0,
905.0,0,0,0,0,0,
915.0,0,0,0,0,0,
925.0,0,0,0,0,0,
935.0,0,0,0,0,0,
945.0,0,0,0,0,0,
955.0,0,0,0,0,0,
965.0,0,0,0,0,0,
975.0,0,0,0,0,0,
985.0,0,0,0,0,0,
995.0,0,0,0,0,0,
Percentile,Size (nm),Size (nm),Size (nm),
0,0.0,0.0,0.0,
1,61.5,71.7,62.4,
2,80.5,73.3,66.0,
3,81.7,75.0,69.7,
4,82.9,76.6,71.0,
5,84.1,78.3,72.0,
6,85.3,79.9,73.1,
7,86.5,80.4,74.2,
8,87.7,80.9,75.2,
9,88.9,81.3,76.3,
10,90.1,81.7,77.3,
11,90.6,82.2,78.4,
12,91.2,82.6,79.5,
13,91.7,83.1,80.2,
14,92.2,83.5,80.7,
15,92.8,83.9,81.1,
16,93.3,84.4,81.6,
17,93.9,84.8,82.1,
18,94.4,85.3,82.5,
19,95.0,85.7,83.0,
20,95.5,86.1,83.4,
21,96.0,86.6,83.9,
22,96.6,87.0,84.4,
23,97.1,87.5,84.8,
24,97.7,87.9,85.3,
25,98.2,88.4,85.7,
26,98.8,88.8,86.2,
27,99.3,89.2,86.6,
28,99.8,89.7,87.1,
29,101.0,90.4,87.6,
30,102.4,92.1,88.0,
31,103.8,93.8,88.5,
32,105.2,95.4,88.9,
33,106.6,97.1,89.4,
34,107.9,98.8,89.9,
35,109.3,100.6,90.3,
36,110.6,102.8,90.7,
37,111.8,104.9,91.1,
38,112.9,107.1,91.5,
39,114.1,109.3,91.9,
40,115.3,110.4,92.3,
41,116.4,111.0,92.7,
42,117.6,111.6,93.1,
43,118.8,112.2,93.5,
44,119.9,112.8,93.9,
45,120.7,113.4,94.3,
46,121.5,114.0,94.7,
47,122.3,114.7,95.1,
48,123.1,115.3,95.5,
49,123.8,115.9,95.8,
50,124.6,116.5,96.2,
51,125.4,117.1,96.6,
52,126.1,117.7,97.0,
53,126.9,118.3,97.4,
54,127.7,118.9,97.8,
55,128.5,119.5,98.2,
56,129.2,120.1,98.6,
57,130.0,120.6,99.0,
58,130.7,121.2,99.4,
59,131.4,121.7,99.8,
60,132.1,122.3,100.5,
61,132.8,122.8,101.4,
62,133.5,123.3,102.3,
63,134.2,123.9,103.2,
64,134.9,124.4,104.1,
65,135.6,124.9,105.1,
66,136.3,125.5,106.0,
67,137.0,126.0,106.9,
68,137.7,126.6,107.8,
69,138.4,127.1,108.7,
70,139.1,127.6,109.6,
71,139.8,128.2,111.5,
72,140.7,128.7,114.2,
73,141.7,129.2,117.0,
74,142.6,129.8,119.7,
75,143.5,133.9,123.4,
76,144.5,142.8,127.2,
77,145.4,160.1,130.6,
78,146.3,161.8,133.0,
79,147.3,163.6,135.4,
80,148.2,165.3,137.8,
81,149.1,167.0,140.2,
82,150.2,168.7,142.2,
83,152.7,170.3,144.1,
84,155.2,171.5,146.1,
85,157.7,172.7,148.1,
86,160.8,173.8,150.1,
87,169.6,175.0,153.4,
88,191.2,176.2,156.7,
89,213.0,177.4,160.0,
90,226.9,178.5,166.8,
91,238.2,179.7,175.3,
92,248.1,183.1,187.0,
93,255.8,187.2,203.6,
94,262.0,197.2,224.5,
95,266.8,245.6,240.1,
96,271.5,252.4,251.2,
97,275.6,256.2,261.2,
98,279.8,260.0,272.6,
99,286.5,265.3,305.4,
100,990.0,530.0,990.0,
Weighting,Surface Area,
Filename,Big filtro 2018-04-25 11-14-51,Big filtro 2018-04-25 11-15-56,Big filtro 2018-04-25 11-17-01,Average,Standard Error
Mean,186.9,169.7,203.4,186.7,9.7
Mode,146.1,132.1,103.9,127.4,12.4
SD,69.0,58.5,124.8,84.1,20.6
D10,97.9,88.2,85.7,90.6,3.7
D50,145.5,160.1,145.7,150.4,4.8
D90,277.2,257.6,462.1,332.3,65.1
Valid Tracks,502.0,559.0,591.0,
Graph Data
Bin centre (nm), Surface area conc. (nm² / ml),Surface area conc. (nm² / ml),Surface area conc. (nm² / ml),Surface area average,Standard Error
5.0,0,0,0,0,0,
15.0,0,0,0,0,0,
25.0,6,0,0,2,2,
35.0,427546783,0,7899,142518227,142514278,
45.0,1112155995,0,48868967,387008321,362848180,
55.0,142244189462,0,23211910600,55152033354,44058600901,
65.0,2530723826282,0,979515883748,1170079903344,736744359870,
75.0,930876793968,41726480,11187773754374,4039564091607,3584191657723,
85.0,1752921170259,37347339405551,49983405989174,29694555521661,14439168285685,
95.0,53306982360250,177627092150210,146623844270959,125852639593807,37360650566927,
105.0,145487679229797,57829734723240,208408413438574,137241942463870,43663404784112,
115.0,68764500314657,53810066333328,110761930010160,77778832219382,17047212175138,
125.0,97524620978928,229133218634824,43513603659495,123390481091082,55122416509086,
135.0,173046667628152,303551272299122,37059327295472,171219089074249,76935025011337,
145.0,220287262567563,28980558857101,67791877331752,105686566252139,58385412868342,
155.0,190306906086390,5186460913730,94649597013083,96714321337734,53449640223714,
165.0,80556699974944,19011353785885,64276716391252,54614923384027,18411681911843,
175.0,25940369893982,161616501469643,35531870510562,74362913958062,43714568972103,
185.0,13203466202755,266425882095733,26217640154603,101948996151030,82324210064967,
195.0,11332697863079,85705387117101,23223778754093,40087287911424,23065903281275,
205.0,12493685960869,16033873887463,19851361370631,16126307072988,2124480703544,
215.0,16249001297631,4017096857413,17413940980047,12560013045030,4284675555878,
225.0,23957813257855,2201794115525,18310097703385,14823235025588,6517917630929,
235.0,33911965529556,3244098322124,23484736081805,20213599977828,9002865623812,
245.0,41726377974681,10947721418114,33221026497271,28631708630022,9176560788621,
255.0,50948554485665,52438237482250,46032055807718,49806282591877,1935491300357,
265.0,74032389566420,170373761250432,56519086660296,100308412492383,35395591849413,
275.0,119088085902279,134365412255525,56708607951483,103387368703096,23752397802507,
285.0,148304312226568,7360208493265,43723559887088,66462693535640,42245754199332,
295.0,97660653064853,8151868575,24743904827285,40804236586905,29311280192923,
305.0,29434091948965,70263,9925319571046,13119803863425,8645711626806,
315.0,4756787936570,0,2778241251351,2511676395974,1379619571351,
325.0,582565439782,0,558636159151,380400532978,190325665405,
335.0,75500271988,0,89666008877,55055426955,27829792509,
345.0,12036277690,0,14058700526,8698326072,4388173723,
355.0,2163577396,0,2851051755,1671543050,859010550,
365.0,339605194,0,992522843,444042679,291236324,
375.0,34299099,0,704506297,246268466,229332757,
385.0,1715976,0,1013471715,338395897,337538273,
395.0,35697,0,2548494070,849509923,849492074,
405.0,284,0,9191242813,3063747699,3063747557,
415.0,0,0,39734422592,13244807531,13244807531,
425.0,0,0,179287449565,59762483188,59762483188,
435.0,0,0,762482548087,254160849362,254160849362,
445.0,0,0,2828288283056,942762761019,942762761019,
455.0,0,0,8592730720355,2864243573452,2864243573452,
465.0,0,0,20273296755252,6757765585084,6757765585084,
475.0,0,0,35502492089865,11834164029955,11834164029955,
485.0,0,0,44459885570725,14819961856908,14819961856908,
495.0,0,0,38675542546266,12891847515422,12891847515422,
505.0,0,0,22881558499830,7627186166610,7627186166610,
515.0,0,0,9079466425090,3026488808363,3026488808363,
525.0,0,0,2397613174349,799204391450,799204391450,
535.0,0,0,420188454233,140062818078,140062818078,
545.0,0,0,48929658177,16309886059,16309886059,
555.0,0,0,3801742379,1267247460,1267247460,
565.0,0,0,198360280,66120093,66120093,
575.0,0,0,7005720,2335240,2335240,
585.0,0,0,169010,56337,56337,
595.0,0,0,2812,937,937,
605.0,0,0,33,11,11,
615.0,0,0,0,0,0,
625.0,0,0,0,0,0,
635.0,0,0,0,0,0,
645.0,0,0,0,0,0,
655.0,0,0,0,0,0,
665.0,0,0,0,0,0,
675.0,0,0,0,0,0,
685.0,0,0,0,0,0,
695.0,0,0,0,0,0,
705.0,0,0,0,0,0,
715.0,0,0,0,0,0,
725.0,0,0,0,0,0,
735.0,0,0,0,0,0,
745.0,0,0,0,0,0,
755.0,0,0,0,0,0,
765.0,0,0,0,0,0,
775.0,0,0,0,0,0,
785.0,0,0,0,0,0,
795.0,0,0,0,0,0,
805.0,0,0,0,0,0,
815.0,0,0,0,0,0,
825.0,0,0,0,0,0,
835.0,0,0,0,0,0,
845.0,0,0,0,0,0,
855.0,0,0,0,0,0,
865.0,0,0,0,0,0,
875.0,0,0,0,0,0,
885.0,0,0,0,0,0,
895.0,0,0,0,0,0,
905.0,0,0,0,0,0,
915.0,0,0,0,0,0,
925.0,0,0,0,0,0,
935.0,0,0,0,0,0,
945.0,0,0,0,0,0,
955.0,0,0,0,0,0,
965.0,0,0,0,0,0,
975.0,0,0,0,0,0,
985.0,0,0,0,0,0,
995.0,0,0,0,0,0,
Percentile,Size (nm),Size (nm),Size (nm),
0,10.0,10.0,10.0,
1,82.3,74.9,70.5,
2,85.5,79.8,73.4,
3,88.8,81.0,76.3,
4,90.7,82.0,79.2,
5,91.9,83.0,80.7,
6,93.1,84.1,81.7,
7,94.3,85.1,82.7,
8,95.5,86.1,83.7,
9,96.7,87.2,84.7,
10,97.9,88.2,85.7,
11,99.1,89.2,86.7,
12,100.6,90.7,87.7,
13,103.2,93.9,88.7,
14,105.7,97.1,89.7,
15,108.2,100.2,90.5,
16,110.5,103.6,91.2,
17,112.3,107.0,91.9,
18,114.1,110.1,92.6,
19,115.9,110.9,93.3,
20,117.7,111.7,94.0,
21,119.4,112.5,94.7,
22,120.7,113.3,95.4,
23,121.7,114.1,96.1,
24,122.7,114.9,96.8,
25,123.7,115.7,97.5,
26,124.7,116.5,98.2,
27,125.7,117.3,98.9,
28,126.7,118.1,99.6,
29,127.7,118.9,100.6,
30,128.7,119.7,101.9,
31,129.7,120.4,103.2,
32,130.6,121.0,104.5,
33,131.4,121.6,105.8,
34,132.2,122.2,107.1,
35,132.9,122.8,108.5,
36,133.7,123.4,109.8,
37,134.5,124.0,112.8,
38,135.3,124.6,116.1,
39,136.1,125.2,119.5,
40,136.9,125.8,123.4,
41,137.7,126.4,127.3,
42,138.5,127.0,130.7,
43,139.3,127.6,132.8,
44,140.1,128.2,135.0,
45,141.0,128.8,137.1,
46,141.9,129.4,139.3,
47,142.8,130.0,141.0,
48,143.7,136.1,142.6,
49,144.6,151.0,144.1,
50,145.5,160.1,145.7,
51,146.5,161.2,147.2,
52,147.4,162.3,148.7,
53,148.3,163.5,150.4,
54,149.2,164.6,152.7,
55,150.2,165.7,155.0,
56,152.4,166.9,157.2,
57,154.6,168.0,159.5,
58,156.7,169.1,163.2,
59,158.9,170.1,167.3,
60,163.2,170.8,171.9,
61,169.9,171.5,177.5,
62,183.5,172.2,183.5,
63,198.0,172.9,189.8,
64,209.2,173.6,197.1,
65,216.7,174.3,205.0,
66,222.8,174.9,213.2,
67,227.9,175.6,221.0,
68,232.5,176.3,227.2,
69,236.6,177.0,232.4,
70,240.7,177.7,236.8,
71,244.1,178.4,240.9,
72,247.5,179.1,244.0,
73,250.6,179.8,247.2,
74,253.0,181.4,250.3,
75,255.3,183.5,252.9,
76,257.7,185.6,255.5,
77,260.0,187.8,258.0,
78,261.5,189.9,260.6,
79,262.9,203.1,263.2,
80,264.4,239.2,265.8,
81,265.8,243.3,268.3,
82,267.3,246.8,271.2,
83,268.8,250.1,274.5,
84,270.2,251.2,277.9,
85,271.4,252.2,282.1,
86,272.5,253.3,288.0,
87,273.7,254.4,299.8,
88,274.9,255.4,448.3,
89,276.0,256.5,456.5,
90,277.2,257.6,462.1,
91,278.4,258.7,466.2,
92,279.6,259.7,470.3,
93,281.1,261.0,473.6,
94,282.9,262.4,476.8,
95,284.7,263.7,480.1,
96,286.4,265.1,483.9,
97,288.2,266.5,487.7,
98,290.0,267.8,492.5,
99,295.9,269.2,498.8,
100,990.0,530.0,990.0,
Weighting,Volume,
Filename,Big filtro 2018-04-25 11-14-51,Big filtro 2018-04-25 11-15-56,Big filtro 2018-04-25 11-17-01,Average,Standard Error
Mean,213.0,190.5,282.0,228.5,27.5
Mode,284.2,183.9,486.6,318.2,89.0
SD,69.6,60.6,148.7,93.0,28.0
D10,113.7,109.0,95.2,106.0,5.5
D50,225.4,173.6,248.3,215.8,22.1
D90,282.6,262.3,484.0,342.9,70.8
Valid Tracks,502.0,559.0,591.0,
Graph Data
Bin centre (nm), Volume conc. (nm³ / ml),Volume conc. (nm³ / ml),Volume conc. (nm³ / ml),Volume average,Standard Error
5.0,0,0,0,0,0,
15.0,0,0,0,0,0,
25.0,21,0,0,7,7,
35.0,2137733915,0,39497,712591137,712571389,
45.0,7414373300,0,325793116,2580055472,2418987869,
55.0,1185368245519,0,193432588331,459600277950,367155007510,
65.0,25307238262822,0,9795158837484,11700799033435,7367443598701,
75.0,10860229262957,486808931,130524027134364,47128247735417,41815569340101,
85.0,23372282270121,497964525407347,666445413188986,395927406955484,192522243809140,
95.0,799604735403752,2664406382253154,2199357664064388,1887789593907098,560409758503904,
105.0,2424794653829957,963828912053996,3473473557309560,2287365707731171,727723413068535,
115.0,1260682505768721,986517882777681,2030635383519607,1425945257355336,312532223210864,
125.0,1950492419578553,4582664372696487,870272073189900,2467809621821647,1102448330181724,
135.0,3749344465276629,6576944233147638,802952091401885,3709746929942051,1666925541912302,
145.0,5140036126576466,676213039999021,1581810471074220,2466019879216569,1362326300261313,
155.0,4757672652159740,129661522843243,2366239925327080,2417858033443355,1336241005592862,
165.0,2148178665998509,506969434290274,1714045770433397,1456397956907393,490978184315804,
175.0,734977146996167,4579134208306555,1006736331132578,2106949228811767,1238579454209587,
185.0,396103986082644,7992776462871987,786529204638092,3058469884530908,2469726301949001,
195.0,358868765664162,2714003925374860,735419660546287,1269430783861769,730420270573703,
205.0,416456198695632,534462462915435,661712045687713,537543569099594,70816023451474,
215.0,568715045417068,140598390009460,609487934301642,439600456576057,149963644455715,
225.0,878453152788018,80732450902585,671370249124103,543518617604902,238990313134053,
235.0,1299958678632984,124357102348074,900248216469185,774854665816748,345109848912782,
245.0,1669055118987245,437908856724551,1328841059890824,1145268345200873,367062431544839,
255.0,2122856436902690,2184926561760402,1918002325321579,2075261774661557,80645470848231,
265.0,3208070214544884,7382862987518736,2449160421946141,4346697874669920,1533808980141244,
275.0,5358963865602551,6046443551498640,2551887357816727,4652431591639307,1068857901112818,
285.0,6920867903906498,343476396352356,2040432794730769,3101592364996541,1971468529302147,
295.0,4720264898134582,394006981138,1195955399985446,1972204768367055,1416711875991261,
305.0,1471704597448257,3513172,496265978552297,655990193171242,432285581340290,
315.0,245767376722800,0,143542464653122,129769947125307,71280344519819,
325.0,31070156788375,0,29793928488064,20288028425480,10150702154916,
335.0,4152514959329,0,4931630488231,3028048482520,1530638587999,
345.0,682055735752,0,796659696488,492905144080,248663177645,
355.0,126208681461,0,166311352375,97506677945,50108948757,
365.0,20376311624,0,59551370562,26642560728,17474179450,
375.0,2115111133,0,43444554995,15186555376,14142186661,
385.0,108678497,0,64186541971,21431740156,21377423928,
395.0,2320318,0,165652114581,55218144966,55216984811,
405.0,18910,0,612749520849,204249846586,204249837131,
415.0,58,0,2715185543809,905061847956,905061847927,
425.0,0,0,12550121469566,4183373823189,4183373823189,
435.0,0,0,54644582612868,18214860870956,18214860870956,
445.0,0,0,207407807424081,69135935808027,69135935808027,
455.0,0,0,644454804026655,214818268008885,214818268008885,
465.0,0,0,1554286084569291,518095361523097,518095361523097,
475.0,0,0,2781028547039405,927009515679802,927009515679802,
485.0,0,0,3556790845657962,1185596948552654,1185596948552654,
495.0,0,0,3158502641278417,1052834213759472,1052834213759472,
505.0,0,0,1906796541652487,635598847217496,635598847217496,
515.0,0,0,771754646132608,257251548710869,257251548710869,
525.0,0,0,207793141776906,69264380592302,69264380592302,
535.0,0,0,37116646790581,12372215596860,12372215596860,
545.0,0,0,4403669235893,1467889745298,1467889745298,
555.0,0,0,348493051445,116164350482,116164350482,
565.0,0,0,18513626147,6171208716,6171208716,
575.0,0,0,665543428,221847809,221847809,
585.0,0,0,16337672,5445891,5445891,
595.0,0,0,276556,92185,92185,
605.0,0,0,3261,1087,1087,
615.0,0,0,27,9,9,
625.0,0,0,0,0,0,
635.0,0,0,0,0,0,
645.0,0,0,0,0,0,
655.0,0,0,0,0,0,
665.0,0,0,0,0,0,
675.0,0,0,0,0,0,
685.0,0,0,0,0,0,
695.0,0,0,0,0,0,
705.0,0,0,0,0,0,
715.0,0,0,0,0,0,
725.0,0,0,0,0,0,
735.0,0,0,0,0,0,
745.0,0,0,0,0,0,
755.0,0,0,0,0,0,
765.0,0,0,0,0,0,
775.0,0,0,0,0,0,
785.0,0,0,0,0,0,
795.0,0,0,0,0,0,
805.0,0,0,0,0,0,
815.0,0,0,0,0,0,
825.0,0,0,0,0,0,
835.0,0,0,0,0,0,
845.0,0,0,0,0,0,
855.0,0,0,0,0,0,
865.0,0,0,0,0,0,
875.0,0,0,0,0,0,
885.0,0,0,0,0,0,
895.0,0,0,0,0,0,
905.0,0,0,0,0,0,
915.0,0,0,0,0,0,
925.0,0,0,0,0,0,
935.0,0,0,0,0,0,
945.0,0,0,0,0,0,
955.0,0,0,0,0,0,
965.0,0,0,0,0,0,
975.0,0,0,0,0,0,
985.0,0,0,0,0,0,
995.0,0,0,0,0,0,
Percentile,Size (nm),Size (nm),Size (nm),
0,10.0,10.0,10.0,
1,85.8,80.0,75.1,
2,90.8,81.9,80.7,
3,93.0,83.8,82.9,
4,95.1,85.7,85.1,
5,97.3,87.5,87.3,
6,99.5,89.4,89.5,
7,103.2,93.6,91.1,
8,107.4,98.8,92.5,
9,111.0,103.9,93.9,
10,113.7,109.0,95.2,
11,116.4,110.9,96.6,
12,119.1,112.0,98.0,
13,120.9,113.1,99.4,
14,122.4,114.2,101.4,
15,123.8,115.3,103.8,
16,125.2,116.4,106.1,
17,126.6,117.4,108.5,
18,128.0,118.5,112.1,
19,129.4,119.6,117.6,
20,130.6,120.5,123.4,
21,131.6,121.3,129.4,
22,132.6,122.0,132.8,
23,133.6,122.8,135.8,
24,134.7,123.6,138.9,
25,135.7,124.3,141.3,
26,136.7,125.1,143.3,
27,137.7,125.8,145.4,
28,138.8,126.6,147.4,
29,139.8,127.4,149.4,
30,140.9,128.1,152.1,
31,142.0,128.9,154.9,
32,143.1,129.7,157.7,
33,144.2,134.1,160.9,
34,145.3,147.8,165.7,
35,146.4,159.3,170.6,
36,147.5,161.0,176.7,
37,148.6,162.1,183.0,
38,149.8,163.2,189.6,
39,151.9,164.3,196.9,
40,154.4,165.4,204.5,
41,156.8,166.5,212.2,
42,159.3,167.6,219.4,
43,165.0,168.7,224.9,
44,174.1,169.8,230.2,
45,188.1,170.5,233.8,
46,200.8,171.1,237.5,
47,210.0,171.8,240.8,
48,216.0,172.4,243.3,
49,221.4,173.0,245.8,
50,225.4,173.6,248.3,
51,229.5,174.3,250.6,
52,232.7,174.9,252.6,
53,235.9,175.5,254.6,
54,239.1,176.1,256.6,
55,241.7,176.8,258.5,
56,244.2,177.4,260.5,
57,246.7,178.0,262.4,
58,249.2,178.7,264.3,
59,251.1,179.3,266.2,
60,252.8,179.9,268.0,
61,254.4,181.6,269.9,
62,256.0,183.4,272.3,
63,257.7,185.3,274.7,
64,259.3,187.1,277.0,
65,260.6,189.0,279.4,
66,261.6,194.2,283.0,
67,262.5,216.5,287.0,
68,263.5,238.0,292.6,
69,264.5,241.9,308.0,
70,265.5,244.2,442.2,
71,266.5,246.5,449.7,
72,267.5,248.8,453.0,
73,268.4,250.3,456.1,
74,269.4,251.0,459.2,
75,270.3,251.7,461.3,
76,271.1,252.4,463.0,
77,271.8,253.0,464.7,
78,272.6,253.7,466.5,
79,273.4,254.4,468.2,
80,274.1,255.1,470.0,
81,274.9,255.8,471.3,
82,275.6,256.4,472.7,
83,276.4,257.1,474.0,
84,277.2,257.8,475.4,
85,277.9,258.5,476.8,
86,278.7,259.1,478.1,
87,279.5,259.8,479.5,
88,280.3,260.6,480.9,
89,281.4,261.4,482.5,
90,282.6,262.3,484.0,
91,283.7,263.1,485.5,
92,284.8,263.9,487.0,
93,285.9,264.8,488.6,
94,287.0,265.6,490.2,
95,288.1,266.4,492.7,
96,289.2,267.3,495.2,
97,291.2,268.1,497.8,
98,294.8,268.9,500.7,
99,298.3,269.7,507.0,
100,990.0,530.0,990.0,
[Diffusion Coefficient Data]
Analysis Method,FTLA,
Weighting,Number,
Filename,Big filtro 2018-04-25 11-14-51,Big filtro 2018-04-25 11-15-56,Big filtro 2018-04-25 11-17-01,Average,Standard Error
Mean,388.5,413.9,456.7,419.7,19.9
Mode,345.3,390.2,495.1,410.2,44.4
SD,107.5,111.8,119.0,112.8,3.4
D10,213.3,264.5,286.8,254.9,21.7
D50,374.1,401.1,479.6,418.3,31.6
D90,507.3,559.9,577.8,548.3,21.2
Valid Tracks,502.0,559.0,591.0,
Graph Data
Bin centre (E4 nm² / s), Concentration (particles / ml),Concentration (particles / ml),Concentration (particles / ml),Concentration average,Standard Error
2.0,0,0,0,0,0,
6.0,0,0,0,0,0,
10.0,0,0,0,0,0,
14.0,0,0,0,0,0,
18.0,0,0,0,0,0,
22.0,0,0,0,0,0,
26.0,0,0,0,0,0,
30.0,0,0,0,0,0,
34.0,0,0,0,0,0,
38.0,0,0,0,0,0,
42.0,0,0,0,0,0,
46.0,0,0,0,0,0,
50.0,0,0,0,0,0,
54.0,0,0,0,0,0,
58.0,0,0,0,0,0,
62.0,0,0,0,0,0,
66.0,0,0,0,0,0,
70.0,0,0,0,0,0,
74.0,0,0,0,0,0,
78.0,0,0,0,0,0,
82.0,0,0,0,0,0,
86.0,0,0,0,0,0,
90.0,0,0,21,7,7,
94.0,0,0,50954,16985,16985,
98.0,0,0,6213936,2071312,2071312,
102.0,0,0,68635137,22878379,22878379,
106.0,0,0,118814017,39604672,39604672,
110.0,0,0,53469218,17823073,17823073,
114.0,0,0,9836850,3278950,3278950,
118.0,0,0,1087037,362346,362346,
122.0,0,0,99442,33147,33147,
126.0,0,0,10093,3364,3364,
130.0,0,0,1551,517,517,
134.0,0,0,498,166,166,
138.0,3,0,421,141,140,
142.0,57,0,936,331,303,
146.0,564,0,4278,1614,1342,
150.0,4693,0,27892,10862,8622,
154.0,42838,0,187777,76871,56815,
158.0,434764,0,1059707,498157,307549,
162.0,4133159,22,4542563,2891915,1450768,
166.0,29104337,7318,14454524,14522060,8399654,
170.0,125637155,526039,34788821,53650672,37327492,
174.0,306103572,10376303,65681120,127386998,90773282,
178.0,435523813,71085805,101254613,202621410,116776405,
182.0,409857659,212271912,132286006,251471859,82490368,
186.0,302243114,340367521,151302577,264637738,57726399,
190.0,206135113,351641821,155833223,237870052,58709969,
194.0,147106783,272419614,148162499,189229632,41596107,
198.0,116939139,178590146,132938455,142822580,18470550,
202.0,104048914,108734965,114770310,109184730,3103160,
206.0,100177235,65944143,96962119,87694499,10914711,
210.0,99458801,41950823,81337433,74249019,16975238,
214.0,97626808,29047222,68609259,65094430,19875072,
218.0,92431258,22425520,58839620,57898799,20214390,
222.0,83976757,19542327,51787419,51768834,18600620,
226.0,73944801,19246131,47116044,46768992,15791100,
230.0,64218511,21243049,44494546,43318702,12419870,
234.0,55983222,25867975,43629668,41826955,8740125,
238.0,49603084,34049516,44254524,42635708,4562302,
242.0,44899674,47371226,46092935,46121278,713616,
246.0,41458482,68120761,48820076,52799773,7949796,
250.0,38835637,99166432,52045484,63349184,18310120,
254.0,36678854,143436241,55342421,78485839,32919084,
258.0,34792863,202781570,58328079,98634171,52515037,
262.0,33157471,276226319,60766705,123383498,76835893,
266.0,31902264,358133556,62646264,150894028,103999142,
270.0,31258920,437491801,64191123,177647281,130269609,
274.0,31524535,499694642,65812170,199010449,150667568,
278.0,33061606,531113083,68029592,210734760,160506897,
282.0,36341364,524631608,71407762,210793578,157245185,
286.0,42022510,482867491,76520239,200470080,141549457,
290.0,51049099,416865518,83936199,183950272,116843948,
294.0,64738838,341161652,94202579,166701023,87643998,
298.0,84806531,268425964,107791562,153674685,57758029,
302.0,113230922,206457266,124989659,148225949,29312862,
306.0,151858874,158074786,145724484,151886048,3565251,
310.0,201706846,122708241,169361161,164592082,22929261,
314.0,262106776,98237766,194545741,184963428,47546919,
318.0,330085610,82298501,219203450,210529187,71661345,
322.0,400457337,72940906,240779049,238059098,94555631,
326.0,466845646,68851493,256716972,264138037,114950918,
330.0,523321688,69364838,265052102,285912876,131460494,
334.0,565927620,74415756,264895851,301746409,143078592,
338.0,593416540,84495807,256625422,311512590,149454039,
342.0,607016528,100618793,241714013,316449778,150884881,
346.0,609526512,124259412,222296606,318694176,148144534,
350.0,604248948,157200645,200656820,320702138,142327328,
354.0,594146108,201214714,178807911,324722911,134866799,
358.0,581367431,257529383,158258061,332384958,127747019,
362.0,567111940,326116623,139958874,344395812,123646717,
366.0,551718199,404976961,124380049,360358403,125362920,
370.0,534881848,489719635,111641117,378747533,134188033,
374.0,515933843,573753569,101647198,397111537,148672080,
378.0,494136129,649232178,94200225,412522844,165338706,
382.0,468956499,708575176,89077136,422202937,180355091,
386.0,440279666,746090640,86078145,424149484,190699817,
390.0,408512784,759132564,85052609,417565986,194642764,
394.0,374562015,748420687,85910075,402964259,191776861,
398.0,339690647,717506090,88622326,381939688,182768007,
402.0,305304767,671681939,93220129,356735612,168955976,
406.0,272731624,616765159,99786591,329761125,151938565,
410.0,243049560,558101122,108447784,303199489,133242313,
414.0,217001872,499963609,119360526,278775336,114129528,
418.0,194995044,445348087,132696899,257680010,95541867,
422.0,177158597,396052272,148625164,240612011,78155391,
426.0,163435504,352910879,167287097,227877827,62526413,
430.0,153676205,316074628,188772452,219507762,49334931,
434.0,147719282,285264951,213092053,215358762,39722186,
438.0,145451630,259973728,240151866,215192408,35336754,
442.0,146847389,239603048,269731050,218727162,36977247,
446.0,151987208,223553306,301467269,225669261,43164144,
450.0,161058595,211272435,334852319,235727783,51638528,
454.0,174335387,202278632,369240274,248618098,60848139,
458.0,192131326,196166495,403868960,264055594,69916388,
462.0,214720774,192603624,437893905,281739434,78337850,
466.0,242220928,191322336,470432105,301325123,85820637,
470.0,274436461,192109288,500611564,322385771,92227555,
474.0,310681112,194794598,527621657,344365789,97543932,
478.0,349610377,199241248,550759292,366536972,101826840,
482.0,389120010,205335108,569466429,387973849,105117220,
486.0,426376089,212975657,583355790,407569179,107332250,
490.0,458031205,222067342,592223139,424107228,108192661,
494.0,480639686,232511482,596046166,436399111,107249379,
498.0,491217784,244198584,594971432,443462600,104036558,
502.0,487825241,257000979,589291878,444706032,98317106,
506.0,470006347,270765710,579417982,440063346,90349311,
510.0,438948478,285307700,565845745,430033974,81106925,
514.0,397295824,300403313,549124418,415607852,72381040,
518.0,348665637,315784606,529826346,398092196,66547490,
522.0,297006442,331134747,508520643,378887277,65561148,
526.0,245973570,346085315,485751708,359270198,69531215,
530.0,198467715,360216414,462022991,340235707,76734971,
534.0,156408705,373060717,437785900,322418440,85081846,
538.0,120736315,384112624,413433390,306094109,93064603,
542.0,91573540,392843601,389297534,291238225,99837591,
546.0,68467848,398724373,365650297,277614172,105008115,
550.0,50636796,401253970,342706685,264865817,108439693,
554.0,37171117,399994608,320629555,252598427,110123260,
558.0,27176427,394610169,299535393,240440663,110107567,
562.0,19855405,384904719,279500569,228086897,108470848,
566.0,14543158,370856451,260567621,215322410,105317200,
570.0,10711438,352641813,242751290,202034847,100784369,
574.0,7955473,330644878,226044089,188214814,95053325,
578.0,5973437,305448225,210421302,173947654,88353518,
582.0,4544789,277803860,195845337,159397995,80960765,
586.0,3510739,248585610,182269452,144788600,73187052,
590.0,2758110,218727514,169640848,130375490,65363145,
594.0,2206749,189155302,157903206,116421752,57815723,
598.0,1800079,160719467,146998707,103172751,50840859,
602.0,1498196,134138325,136869609,90835377,44675549,
606.0,1272925,109957756,127459440,79563373,39469917,
610.0,1104328,88531424,118713877,69449877,35266039,
614.0,978256,70021889,110581355,60527167,31993865,
618.0,884640,54419777,103013464,52772627,29493553,
622.0,816310,41575948,95965178,46119145,27560886,
626.0,768169,31240487,89394946,40467867,25997018,
630.0,736621,23102573,83264679,35701291,24642550,
634.0,719178,16826421,77539664,31695088,23389134,
638.0,714178,12080226,72188419,28327607,22174496,
642.0,720596,8556769,67182498,25486621,20970305,
646.0,737914,5985867,62496288,23073356,19769597,
650.0,766021,4139847,58106770,21004213,18576827,
654.0,805154,2833739,53993289,19210727,17401137,
658.0,855853,1921975,50137309,17638379,16252379,
662.0,918924,1293158,46522189,16244757,15139101,
666.0,995418,864133,43132950,14997501,14067776,
670.0,1086607,574173,39956071,13872284,13042732,
674.0,1193957,379788,36979287,12851011,12066427,
678.0,1319105,250363,34191415,11920294,11139833,
682.0,1463818,164667,31582184,11070223,10262835,
686.0,1629955,108171,29142098,10293408,9434578,
690.0,1819403,71044,26862307,9584251,8653758,
694.0,2034009,46694,24734496,8938400,7918856,
698.0,2275493,30740,22750803,8352345,7228334,
702.0,2545348,20287,20903737,7823124,6580801,
706.0,2844726,13431,19186121,7348093,5975177,
710.0,3174310,8927,17591048,6924762,5410858,
714.0,3534187,5960,16111846,6550664,4887884,
718.0,3923712,3999,14742055,6223255,4407134,
722.0,4341386,2698,13475413,5939832,3970507,
726.0,4784748,1831,12305845,5697475,3581061,
730.0,5250286,1250,11227466,5493001,3243001,
734.0,5733399,859,10234578,5322945,2961340,
738.0,6228383,594,9321679,5183552,2741010,
742.0,6728489,414,8483464,5070789,2585312,
746.0,7226022,290,7714836,4980383,2494041,
750.0,7712510,205,7010911,4907875,2462179,
754.0,8178922,145,6367025,4848697,2480059,
758.0,8615943,104,5778737,4798261,2535032,
762.0,9014283,75,5241833,4752063,2613675,
766.0,9365015,54,4752330,4705800,2703531,
770.0,9659920,39,4306472,4655477,2794022,
774.0,9891819,29,3900732,4597527,2876689,
778.0,10054872,21,3531806,4528900,2945089,
782.0,10144833,16,3196609,4447153,2994563,
786.0,10159234,12,2892271,4350505,3021991,
790.0,10097492,9,2616124,4237875,3025577,
794.0,9960932,7,2365700,4108880,3004664,
798.0,9752729,5,2138719,3963818,2959569,
802.0,9477757,4,1933080,3803614,2891431,
806.0,9142382,3,1746852,3629746,2802067,
810.0,8754189,2,1578260,3444151,2693827,
814.0,8321669,2,1425682,3249117,2569450,
818.0,7853885,1,1287633,3047173,2431931,
822.0,7360142,0,1162757,2840967,2284383,
826.0,6849664,0,1049820,2633162,2129922,
830.0,6331304,0,947696,2426334,1971558,
834.0,5813299,0,855364,2222888,1812107,
838.0,5303071,0,771895,2024989,1654118,
842.0,4807089,0,696445,1834511,1499825,
846.0,4330776,0,628251,1653009,1351111,
850.0,3878478,0,566619,1481699,1209501,
854.0,3453472,0,510924,1321466,1076158,
858.0,3058020,0,460598,1172873,951906,
862.0,2693448,0,415126,1036191,837249,
866.0,2360248,0,374045,911431,732412,
870.0,2058201,0,336934,798378,637376,
874.0,1786492,0,303414,696635,551923,
878.0,1543841,0,273142,605661,475671,
882.0,1328615,0,245807,524807,408120,
886.0,1138936,0,221128,453355,348684,
890.0,972776,0,198851,390543,296722,
894.0,828041,0,178748,335596,251571,
898.0,702632,0,160611,287748,212560,
902.0,594503,0,144251,246252,179036,
906.0,501701,0,129500,210400,150371,
910.0,422389,0,116203,179531,125978,
914.0,354873,0,104221,153031,105310,
918.0,297604,0,93428,130344,87871,
922.0,249186,0,83710,110965,73213,
926.0,208372,0,74964,94445,60935,
930.0,174059,0,67096,80385,50684,
934.0,145281,0,60021,68434,42149,
938.0,121195,0,53663,58286,35062,
942.0,101072,0,47951,49674,29190,
946.0,84285,0,42824,42370,24332,
950.0,70300,0,38223,36174,20320,
954.0,58660,0,34097,30919,17008,
958.0,48979,0,30399,26460,14276,
962.0,40932,0,27087,22673,12020,
966.0,34245,0,24123,19456,10157,
970.0,28687,0,21470,16719,8615,
974.0,24068,0,19099,14389,7336,
978.0,20228,0,16980,12403,6272,
982.0,17032,0,15088,10707,5383,
986.0,14372,0,13400,9257,4637,
990.0,12154,0,11894,8016,4009,
994.0,10304,0,10553,6952,3477,
998.0,8758,0,9358,6039,3024,
Percentile,Diffusion Coefficient (E4 nm/s²),Diffusion Coefficient (E4 nm/s²),Diffusion Coefficient (E4 nm/s²),
0,56.0,56.0,28.0,
1,169.2,180.2,160.0,
2,172.3,183.8,177.5,
3,174.7,187.3,184.7,
4,177.0,191.6,191.7,
5,179.5,199.7,200.2,
6,182.6,237.6,213.5,
7,186.9,251.1,235.7,
8,193.6,257.1,256.0,
9,203.1,261.2,272.6,
10,213.3,264.5,286.8,
11,226.0,267.3,297.2,
12,246.9,269.9,304.7,
13,276.9,272.3,310.6,
14,295.1,274.6,315.6,
15,303.1,276.9,320.0,
16,308.3,279.3,324.1,
17,312.1,281.8,328.1,
18,315.1,284.4,332.1,
19,317.8,287.3,336.2,
20,320.3,290.8,340.6,
21,322.4,295.0,345.5,
22,324.5,300.9,351.1,
23,326.4,310.5,357.9,
24,328.3,326.7,366.4,
25,330.1,340.8,377.1,
26,331.9,349.0,389.3,
27,333.6,354.5,401.0,
28,335.3,358.5,410.7,
29,337.0,361.9,418.5,
30,338.6,364.7,424.9,
31,340.3,367.3,430.2,
32,341.9,369.5,434.8,
33,343.6,371.7,438.8,
34,345.2,373.6,442.5,
35,346.9,375.5,445.8,
36,348.6,377.3,448.8,
37,350.3,379.0,451.7,
38,352.0,380.7,454.3,
39,353.7,382.3,456.9,
40,355.4,384.0,459.3,
41,357.2,385.6,461.6,
42,359.0,387.2,463.8,
43,360.8,388.9,466.0,
44,362.6,390.5,468.1,
45,364.4,392.2,470.1,
46,366.3,393.9,472.1,
47,368.2,395.6,474.0,
48,370.1,397.4,475.9,
49,372.1,399.2,477.8,
50,374.1,401.1,479.6,
51,376.2,403.1,481.4,
52,378.3,405.3,483.3,
53,380.5,407.5,485.1,
54,382.8,409.9,486.8,
55,385.1,412.4,488.6,
56,387.6,415.1,490.4,
57,390.3,418.1,492.2,
58,393.0,421.4,493.9,
59,396.0,424.9,495.7,
60,399.3,428.9,497.5,
61,402.9,433.4,499.3,
62,406.9,438.3,501.1,
63,411.4,443.6,502.9,
64,416.6,449.5,504.8,
65,422.4,455.7,506.6,
66,428.9,462.1,508.5,
67,435.8,468.5,510.4,
68,442.6,474.8,512.4,
69,448.8,480.8,514.4,
70,454.4,486.4,516.4,
71,459.2,491.8,518.5,
72,463.5,496.8,520.6,
73,467.2,501.5,522.7,
74,470.5,505.9,525.0,
75,473.6,510.1,527.3,
76,476.4,514.1,529.6,
77,479.0,517.9,532.0,
78,481.4,521.6,534.6,
79,483.8,525.1,537.2,
80,486.0,528.5,539.9,
81,488.2,531.8,542.8,
82,490.3,535.0,545.8,
83,492.4,538.1,549.0,
84,494.4,541.2,552.3,
85,496.5,544.3,555.8,
86,498.5,547.4,559.6,
87,500.6,550.5,563.6,
88,502.8,553.6,567.9,
89,505.0,556.7,572.7,
90,507.3,559.9,577.8,
91,509.7,563.2,583.4,
92,512.3,566.6,589.8,
93,515.2,570.3,596.8,
94,518.4,574.2,605.0,
95,522.2,578.4,614.5,
96,526.8,583.2,625.9,
97,533.2,588.8,640.2,
98,544.5,595.9,659.7,
99,735.2,606.6,691.0,
100,996.0,996.0,996.0,
Weighting,Surface Area,
Filename,Big filtro 2018-04-25 11-14-51,Big filtro 2018-04-25 11-15-56,Big filtro 2018-04-25 11-17-01,Average,Standard Error
Mean,445.7,469.4,509.8,475.0,18.7
Mode,501.2,556.3,503.5,520.3,18.0
SD,111.1,97.7,93.7,100.8,5.3
D10,328.2,345.8,384.0,352.7,16.4
D50,451.0,484.3,508.0,481.1,16.5
D90,526.1,577.9,614.5,572.9,25.6
Valid Tracks,502.0,559.0,591.0,
Graph Data
Bin centre (E4 nm² / s), Surface area conc. (nm² / ml),Surface area conc. (nm² / ml),Surface area conc. (nm² / ml),Surface area average,Standard Error
2.0,0,0,0,0,0,
6.0,0,0,0,0,0,
10.0,0,0,0,0,0,
14.0,0,0,0,0,0,
18.0,0,0,0,0,0,
22.0,0,0,0,0,0,
26.0,0,0,0,0,0,
30.0,0,0,0,0,0,
34.0,0,0,0,0,0,
38.0,0,0,0,0,0,
42.0,0,0,0,0,0,
46.0,0,0,0,0,0,
50.0,0,0,0,0,0,
54.0,0,0,0,0,0,
58.0,0,0,0,0,0,
62.0,0,0,0,0,0,
66.0,0,0,0,0,0,
70.0,0,0,0,0,0,
74.0,0,0,0,0,0,
78.0,0,0,0,0,0,
82.0,0,0,0,0,0,
86.0,0,0,5,2,2,
90.0,0,0,508319,169440,169440,
94.0,0,0,1354890090,451630030,451630030,
98.0,0,0,179911433602,59970477867,59970477867,
102.0,0,0,2156234594328,718744864776,718744864776,
106.0,0,0,4037233445169,1345744481723,1345744481723,
110.0,0,0,1959299582259,653099860753,653099860753,
114.0,0,0,387651633114,129217211038,129217211038,
118.0,0,0,45952587182,15317529061,15317529061,
122.0,0,0,4498658531,1499552844,1499552844,
126.0,0,0,487519385,162506462,162506462,
130.0,3,0,79815016,26605006,26605005,
134.0,1968,0,27254475,9085481,9084497,
138.0,164172,0,24439806,8201326,8119378,
142.0,3484121,0,57628751,20370957,18656028,
146.0,36738182,0,278685479,105141220,87417830,
150.0,322939767,0,1919347958,747429242,593328923,
154.0,3109315798,0,13629443861,5579586553,4123797327,
158.0,33239321561,901,81018525264,38085949242,23513242172,
162.0,332408085593,1781993,365334256506,232581374698,116677594807,
166.0,2459205976489,618368427,1221352423949,1227058922955,709738843925,
170.0,11140024907242,46642933158,3084663394886,4757110411762,3309762840141,
174.0,28449510450457,964381857649,6104455767491,11839449358532,8436541294823,
178.0,42382517250212,6917636339648,9853480431523,19717878007128,11363966431185,
182.0,41718393000521,21606630608608,13465063921811,25596695843647,8396489672126,
186.0,32147082665674,36202058347004,16092794958613,28147311990431,6139876290741,
190.0,22888492021526,39045026727804,17303153391350,26412224046893,6518941109939,
194.0,17036668039291,31549344213057,17158932193116,21914981481821,4817310662551,
198.0,14113071483346,21553566335486,16043986071753,17236874630195,2229161146099,
202.0,13075161096558,13664027185694,14422450388506,13720546223586,389954232478,
206.0,13097212691264,8621564238515,12676867127794,11465214685858,1426993751234,
210.0,13518216379117,5701861429676,11055200852771,10091759553855,2307236118985,
214.0,13784477772496,4101340514104,9687326973926,9191048420175,2806273097509,
218.0,13548021305960,3286998745947,8624359847314,8486459966407,2962904446493,
222.0,12768914157173,2971468656122,7874430107067,7871604306787,2828279251617,
226.0,11656097975946,3033814193412,7427015995882,7372309388413,2489189226523,
230.0,10487680106718,3469253607097,7266511796175,7074481836663,2028319029941,
234.0,9466367581396,4374091978637,7377468777904,7072642779313,1477893418651,
238.0,8679249773110,5957779825461,7743390956273,7460140184948,798284184690,
242.0,8124846667430,8572087859210,8340774047152,8345902857931,129132876567,
246.0,7754299233986,12741150567485,9131194901447,9875548234306,1486911560776,
250.0,7503835435675,19160972903979,10056246707229,12240351682295,3537887759446,
254.0,7317560911856,28616036648591,11041008437352,15658201999266,6567473498696,
258.0,7163406651377,41750138272652,12009007244245,20307517389425,10812176068871,
262.0,7041701310182,58662593347224,12905115235891,26203136631099,16317752637802,
266.0,6985200369775,78415582715935,13716791349505,33039191478405,22771262888311,
270.0,7053311490026,98716332448652,14484185216515,40084609718398,29394237835687,
274.0,7327165541259,116142723677858,15296551305847,46255480174988,35019270317395,
278.0,7912097291959,127102668677159,16280417337570,50431727768896,38411509038808,
282.0,8950901708632,129217109194522,17587778671308,51918596524821,38729592289050,
286.0,10648003347608,122352867891043,19389316739945,50796729326199,35866945621696,
290.0,13302172026806,108625166379495,21871762363444,47933033589915,30446733303402,
294.0,17341238431918,91385105491971,25233529543484,44653291155791,23476718383048,
298.0,23343298555287,73885199271692,29670010057073,42299502628017,15898102548799,
302.0,32015261937390,58374367397995,35339963548234,41909864294540,8288009552622,
306.0,44089670072385,45894355663910,42308653038131,44097559591476,1035110704790,
310.0,60113439442352,36569975360078,50473655745869,49052356849433,6833465279127,
314.0,80156167111344,30042576346654,59494993433863,56564578963954,14540558122677,
318.0,103550037927980,25817583749605,68765571434744,66044397704109,22480637579945,
322.0,128826651262456,23465003119864,77458335049088,76583329810470,30418434380359,
326.0,153961749929692,22706640571178,84663088433492,87110492978121,37909841619878,
330.0,176874785718944,23444262287709,89583586703179,96634211569944,44431651118523,
334.0,195968633216085,25768585176554,91727768816470,104488329069703,49545056973920,
338.0,210468791633329,29968376669457,91018094126412,110485087476399,53007303971870,
342.0,220448859441604,36541506182194,87782747416695,114924371013498,54796531046905,
346.0,226599523161771,46195075770192,82641696141808,118478765024590,55074685017248,
350.0,229892020257435,59808418243478,76341716333712,122014051611542,54149729380082,
354.0,231274680194618,78323947679971,69601974782320,126400200885636,52497652361969,
358.0,231472925080136,102535980625641,63010850664440,132339918790072,50862801327662,
362.0,230899662790658,132778403919279,56984264488750,140220777066229,50342768862309,
366.0,229651656936485,168570893958387,51772960191816,149998503695563,52182078497480,
370.0,227563708665800,208349594725786,47497343042689,161136882144758,57089853678574,
374.0,224300066315837,249436949115365,44190691353685,172642568928296,64634560823529,
378.0,219468302247966,288353503316838,41838599194071,183220134919625,73434430423024,
382.0,212740050675088,321442007996499,40409450502446,191530503058011,81817292946953,
386.0,203957924013499,345623724778213,39875381924112,196485676905274,88340983594143,
390.0,193205110312408,359029867360290,40225421045886,197486799572861,92055813494949,
394.0,180819545367308,361299551916733,41473027294479,194530708192840,92580142673809,
398.0,167349133151482,353480507228944,43659928700633,188163189693687,90040947041167,
402.0,153462784552561,337623882074069,46857507890631,179314724839087,84926464664790,
406.0,139845254978615,316251117338076,51166348174200,169087573496964,77907677424228,
410.0,127105596029954,291865476919697,56714030846647,158561701265433,69680617977074,
414.0,115719731840135,266613620384815,63650916378480,148661422867810,60861402821528,
418.0,106013150228435,242122839305152,72143455497315,140093148343634,51943342318247,
422.0,98177126987777,219482852574521,82364569613942,133341516392080,43311879017761,
426.0,92305509666670,199317882755805,94480822404299,128701404942258,35313822602819,
430.0,88438968990458,181897478453853,108636473963635,126324307135982,28391711405088,
434.0,86607237734744,167249725927799,124935037746703,126264000469749,23288962564064,
438.0,86864250631347,155257270383566,143419581158029,128513700724314,21103240204093,
442.0,89314318208028,145729406736466,164053613889302,133032446277932,22489999135893,
446.0,94128791650698,138451142197092,186704855450406,139761596432732,26732438876701,
450.0,101552224045297,133213540628121,211134325608497,148633363427305,32559624522408,
454.0,111895320993386,129830396618213,236992956974539,159572891528713,39054733535745,
458.0,125509722878295,128145695663317,263827260194079,172494226245230,45672856292905,
462.0,142737877019263,128035270569874,291094546807495,187289231465544,52075903829675,
466.0,163831395553278,129405025224580,318186991437849,203807804071902,58046655431566,
470.0,188835230442809,132187252244832,344462611101383,221828364596342,63460268857436,
474.0,217444463215247,136335957531999,369280280294174,241020233680474,68270606392390,
478.0,248855776114521,141821692839633,392035363617159,260904277523771,72481250565572,
482.0,281653754666822,148626137835476,412192520979288,280824137827195,76086191868067,
486.0,313785644226050,156736518473607,429312705661082,299944956120246,78989699625641,
490.0,342676416240070,166139861490799,443072220453101,317296166061323,80944426788709,
494.0,365510063557514,176817039737801,453272749620628,331866617638648,81559489477878,
498.0,379653091141953,188736544801252,459842356755028,342743997566078,80407920858216,
502.0,383136724506365,201847926129527,462828367807039,349271006147643,77218009329671,
506.0,375071704113240,216074861311059,462383734310710,351176766578336,72100026027358,
510.0,355869262192029,231307877441548,458748846365485,348641995333021,65755921472147,
514.0,327192565953257,247396838796929,452230848234043,342273417661409,59609330706144,
518.0,291647364433561,264143460903168,443182353357947,332991059564892,55664791679579,
522.0,252302795042227,281294310351395,431981134487269,321859413293630,55693273378891,
526.0,212178084667176,298534998086429,419011956971087,309908346574897,59977988948551,
530.0,173822991664587,315486550670164,404651298142363,297986946825705,67206408099437,
534.0,139070075288133,331705208285927,389255305177126,286676862917062,75650129386638,
538.0,108972521743285,346687086584514,373151020372368,276270209566722,83996968618285,
542.0,83889388278650,359879168508801,356630661175601,266799739321017,91459983214528,
546.0,63655213707282,370697868643408,339948583145734,258100555165475,97627050129134,
550.0,47772376145921,378555852795951,323320468490269,249882899144047,102305481361429,
554.0,35582238884704,382896854631896,306924256886445,241801116801015,105416045756556,
558.0,26393163431646,383236937856635,290902353228248,233510818172176,106934109086760,
562.0,19561596698680,379209139204898,275364693730665,224711809878081,106865764224139,
566.0,14533373256836,370606943478551,260392314599461,215177543778283,105246343527805,
570.0,10856603118667,357420932195597,246041136148875,204772890487713,102150231884381,
574.0,8177255821994,339862589992499,232345742576505,193461862796999,97703219506797,
578.0,6226138307472,318369956431782,219322998904858,181306364548038,92091239475082,
582.0,4803073630139,293591696475503,206975399285341,168456723130328,85561836276036,
586.0,3761609732923,266349069930227,195294083942638,155134921201930,78416861127447,
590.0,2995819657122,237578740192052,184261495632789,141612018493987,70996525916963,
594.0,2429661740721,208262673009462,173853671407670,128182002052618,63655932345298,
598.0,2008785528094,179353769537676,164042182921058,115134912662276,56735502264055,
602.0,1694417892495,151706743897726,154795749807904,102732303866042,50526812324022,
606.0,1458901933310,126022836256887,146081557137977,91187765109391,45236562409922,
610.0,1282492373241,102814440322473,137866310793684,80654414496466,40955605729595,
614.0,1151078136681,82392213970659,130117064882235,71220118996525,37646018886008,
618.0,1054575342361,64873553315140,122801853824580,62909994160694,35159122229617,
622.0,985798538750,50208244969688,115890159236780,55694734248406,33283275080786,
626.0,939670243403,38215230652025,109353238646951,49502713180793,31801105326050,
630.0,912668749324,28623922526970,103164339840275,44233643705523,30531942872327,
634.0,902443543526,21114238350475,97298821447848,39771834447283,29349303440638,
638.0,907548782893,15351074991750,91734197451662,35997607075435,28178475783311,
642.0,927260154134,11010809586916,86450120653766,32796063464939,26984488642597,
646.0,961450793572,7799168714673,81428317888151,30062979132132,25758410378829,
650.0,1010509046420,5461146449321,76652487833958,27708047776566,24505922431946,
654.0,1075285648973,3784465651861,72108170690097,25655973996977,23239261658411,
658.0,1157061097464,2598393094795,67782597651817,23846017281359,21972230052720,
662.0,1257526003466,1769656881101,63664527036550,22230569973706,20717506026894,
666.0,1378768467592,1196923409189,59744072990586,20773254955789,19485479727499,
670.0,1523263177741,804906564608,56012531920412,19446900554254,18283991695472,
674.0,1693857242324,538802748882,52462211092049,18231623694418,17118541340808,
678.0,1893747855196,359428741487,49086263196139,17113146597607,15992692837180,
682.0,2126446891504,239206871709,45878530061694,16081394608302,14908525297559,
686.0,2395727578711,158991304236,42833398103143,15129372328697,13867053644926,
690.0,2705548597569,105645581633,39945667498030,14252287225744,12868595057805,
694.0,3059951462514,70246103725,37210436516967,13446878027735,11913082704691,
698.0,3462927918202,46781431500,34623001870550,12710903740084,11000341624453,
702.0,3918255456562,31229368356,32178775409209,12042753411376,10130346808403,
706.0,4429300959933,20913098592,29873217024277,11441143694267,9303484406682,
710.0,4998794913685,14058337274,27701783162839,10904878804599,8520835184005,
714.0,5628581543756,9492310439,25659889996272,10432654616822,7784494501440,
718.0,6319353481538,6441116406,23742889980082,10022894859342,7097931980920,
722.0,7070382919363,4394377693,21946060315882,9673612537646,6466368877247,
726.0,7879264396228,3015392408,20264601675405,9382293821347,5897097951971,
730.0,8741686988137,2081766255,18693645469657,9145804741350,5399571643147,
734.0,9651255382512,1446313963,17228267937409,8960323211295,4984940195576,
738.0,10599379717629,1011363414,15863509378410,8821300153151,4664614525773,
742.0,11575252853690,711884996,14594396958128,8723453898938,4447601561973,
746.0,12565930716623,504415456,13415969651088,8660801594389,4337095878123,
750.0,13556526487758,359779900,12323304058192,8626730108617,4327851975916,
754.0,14530522868820,258301790,11311540018392,8614107063001,4406028276070,
758.0,15470198811894,186643157,10375905127139,8615430194063,4551731286654,
762.0,16357158544709,135714164,9511737464080,8623010574318,4742728665483,
766.0,17172942175092,99285382,8714506013622,8629182491365,4957556296747,
770.0,17899689441731,73062982,7979828428685,8626530311133,5177281594304,
774.0,18520822103897,54069791,7303485936225,8608120703304,5386132380162,
778.0,19021706739424,40229139,6681435310873,8567727426479,5571490604443,
782.0,19390258860290,30083696,6109817949123,8500035631036,5723638074610,
786.0,19617451499950,22604535,5584966161214,8400813421900,5835455593848,
790.0,19697696702603,17060779,5103406862231,8267040208538,5902148698578,
794.0,19629076260317,12930136,4661862889682,8096984026711,5921009900476,
798.0,19413407926450,9837134,4257252204058,7890223322547,5891204339364,
802.0,19056144302172,7510266,3886685244034,7647612352157,5813562215269,
806.0,18566112659649,5752069,3547460711425,7371193041048,5690365486867,
810.0,17955114149414,4418118,3237060055150,7064059540894,5525122477183,
814.0,17237409275183,3402203,2953140910527,6730184529304,5322329821331,
818.0,16429122550228,2625797,2693529732147,6374218302724,5087225721944,
822.0,15547602487951,2030547,2456213837185,6001272785228,4825541496544,
826.0,14610773433728,1572870,2239333052636,5616702686411,4543259946517,
830.0,13636513407201,1220064,2041171135948,5225895254404,4246389326651,
834.0,12642087523909,947481,1860147114654,4834078528681,3940760894928,
838.0,11643660303617,736461,1694806667743,4446155902607,3631856457704,
842.0,10655902939580,572822,1543813649979,4066572387461,3324670286817,
846.0,9691704095886,445744,1405941840714,3699215460782,3023607549100,
850.0,8761985651676,346944,1280066980919,3347350993179,2732419197378,
854.0,7875618535095,270059,1165159146475,3013592650543,2454171318277,
858.0,7039428746317,210187,1060275492027,2699901482844,2191245351480,
862.0,6258280054332,163544,964553387927,2407611201934,1945364463606,
866.0,5535217706626,127197,877203962890,2137473932237,1717640698714,
870.0,4871656722292,98873,797506056699,1889720959288,1508637311086,
874.0,4267598756547,76804,724800580592,1664133137981,1318440854806,
878.0,3721862874903,59614,658485277570,1460116070695,1146738076796,
882.0,3232317579107,46230,598009870653,1276775831997,992893344565,
886.0,2796103809798,35817,542871583982,1112991809866,856023146628,
890.0,2409841166739,27720,492611019314,967484071258,735065051639,
894.0,2069812033961,21430,446808368930,838873474774,628839334865,
898.0,1772120523558,16549,405079945012,725733495040,536102228187,
902.0,1512825059363,12764,367075005096,626633359074,455590389767,
906.0,1288044959321,9832,332472853165,540172607440,386056705213,
910.0,1094042532212,7565,300980196238,465007578672,326297920146,
914.0,927282999971,5813,272328736819,399870580868,275174871249,
918.0,784475032011,4461,246272982316,343582672929,231626242848,
922.0,662594885201,3419,222588253396,295061047339,194676846541,
926.0,558897139926,2618,201068874185,253322005576,163441421543,
930.0,470914864984,2001,181526528271,217480465086,137124901974,
934.0,396451783141,1528,163788765498,186746850056,115020011333,
938.0,333568688349,1166,147697645629,160422111715,96502938289,
942.0,280566020132,888,133108505984,137891509002,81027733168,
946.0,235964156775,676,119888841228,118617666226,68119949734,
950.0,198482665469,514,107917284449,102133316811,57369947949,
954.0,167019456120,390,97082679648,88034045386,48426173999,
958.0,140630532526,296,87283236665,75971256495,40988646071,
962.0,118510822058,224,78425760401,65645527561,34802799152,
966.0,99976391899,170,70424947031,56800446367,29653779914,
970.0,84448223287,128,63202740587,49216988001,25361233903,
974.0,71437610946,97,56687744039,42708451694,21774591629,
978.0,60533178305,73,50814679557,37115952645,18768837257,
982.0,51389445371,55,45523893262,32304446229,16240731791,
986.0,43716850933,42,40760900249,28159250408,14105459310,
990.0,37273109852,31,36475966156,24583025347,12293666523,
994.0,31855776270,24,32623721932,21493166075,10748869325,
998.0,27295881516,18,29162808881,18819563472,9425202578,
Percentile,Diffusion Coefficient (E4 nm/s²),Diffusion Coefficient (E4 nm/s²),Diffusion Coefficient (E4 nm/s²),
0,56.0,60.0,28.0,
1,180.1,202.1,225.1,
2,208.6,257.9,284.5,
3,262.2,266.7,306.5,
4,299.5,272.9,317.9,
5,309.0,278.4,326.6,
6,314.6,284.0,334.6,
7,318.8,291.0,343.1,
8,322.3,301.8,353.2,
9,325.4,326.1,366.5,
10,328.2,345.8,384.0,
11,330.8,354.5,400.8,
12,333.3,360.1,413.2,
13,335.8,364.2,422.2,
14,338.1,367.6,429.0,
15,340.4,370.5,434.5,
16,342.6,373.1,439.2,
17,344.8,375.6,443.2,
18,347.1,377.8,446.8,
19,349.3,380.0,450.0,
20,351.5,382.0,453.0,
21,353.7,384.1,455.8,
22,355.9,386.0,458.3,
23,358.1,388.0,460.7,
24,360.3,389.9,463.0,
25,362.5,391.9,465.2,
26,364.7,393.9,467.4,
27,366.9,395.9,469.4,
28,369.2,398.0,471.4,
29,371.5,400.0,473.3,
30,373.8,402.3,475.2,
31,376.1,404.5,477.0,
32,378.5,406.9,478.8,
33,380.9,409.5,480.5,
34,383.4,412.1,482.2,
35,386.0,415.1,483.9,
36,388.7,418.2,485.6,
37,391.5,421.5,487.2,
38,394.5,425.1,488.9,
39,397.7,429.1,490.5,
40,401.1,433.4,492.1,
41,404.8,438.1,493.7,
42,408.9,443.0,495.3,
43,413.4,448.3,496.9,
44,418.4,453.7,498.5,
45,423.8,459.2,500.1,
46,429.6,464.7,501.6,
47,435.4,469.9,503.2,
48,441.1,475.0,504.8,
49,446.3,479.8,506.4,
50,451.0,484.3,508.0,
51,455.2,488.5,509.6,
52,458.8,492.4,511.3,
53,462.1,496.1,512.9,
54,465.0,499.6,514.6,
55,467.7,502.9,516.2,
56,470.1,506.0,517.9,
57,472.4,509.0,519.6,
58,474.4,511.8,521.4,
59,476.4,514.5,523.1,
60,478.2,517.1,524.9,
61,480.0,519.6,526.7,
62,481.7,522.0,528.5,
63,483.3,524.3,530.4,
64,484.8,526.6,532.3,
65,486.3,528.8,534.3,
66,487.8,530.9,536.2,
67,489.2,533.0,538.3,
68,490.6,535.0,540.4,
69,492.0,537.0,542.5,
70,493.3,538.9,544.7,
71,494.7,540.9,547.0,
72,496.0,542.8,549.3,
73,497.3,544.6,551.7,
74,498.7,546.5,554.2,
75,500.0,548.4,556.8,
76,501.3,550.2,559.5,
77,502.7,552.0,562.2,
78,504.1,553.9,565.1,
79,505.5,555.7,568.1,
80,506.9,557.6,571.3,
81,508.4,559.4,574.6,
82,509.9,561.3,578.0,
83,511.5,563.2,581.6,
84,513.2,565.1,585.5,
85,514.9,567.1,589.6,
86,516.8,569.1,593.9,
87,518.8,571.2,598.5,
88,520.9,573.4,603.4,
89,523.3,575.6,608.7,
90,526.1,577.9,614.5,
91,529.3,580.4,620.8,
92,533.2,583.0,627.7,
93,538.5,585.9,635.4,
94,546.6,588.9,644.1,
95,569.9,592.4,654.2,
96,733.6,596.4,666.1,
97,768.4,601.2,680.8,
98,794.7,607.4,700.7,
99,824.4,617.1,732.9,
100,996.0,996.0,996.0,
Weighting,Volume,
Filename,Big filtro 2018-04-25 11-14-51,Big filtro 2018-04-25 11-15-56,Big filtro 2018-04-25 11-17-01,Average,Standard Error
Mean,473.5,489.8,527.1,496.8,15.9
Mode,502.3,558.8,508.0,523.0,18.0
SD,121.2,89.8,88.6,99.9,10.7
D10,340.0,371.1,432.6,381.3,27.2
D50,476.2,512.6,518.8,502.6,13.3
D90,546.6,583.7,632.1,587.5,24.8
Valid Tracks,502.0,559.0,591.0,
Graph Data
Bin centre (E4 nm² / s), Volume conc. (nm³ / ml),Volume conc. (nm³ / ml),Volume conc. (nm³ / ml),Volume average,Standard Error
2.0,0,0,0,0,0,
6.0,0,0,0,0,0,
10.0,0,0,0,0,0,
14.0,0,0,0,0,0,
18.0,0,0,0,0,0,
22.0,0,0,0,0,0,
26.0,0,0,0,0,0,
30.0,0,0,0,0,0,
34.0,0,0,0,0,0,
38.0,0,0,0,0,0,
42.0,0,0,0,0,0,
46.0,0,0,0,0,0,
50.0,0,0,0,0,0,
54.0,0,0,0,0,0,
58.0,0,0,0,0,0,
62.0,0,0,0,0,0,
66.0,0,0,0,0,0,
70.0,0,0,0,0,0,
74.0,0,0,0,0,0,
78.0,0,0,0,0,0,
82.0,0,0,0,0,0,
86.0,0,0,69,23,23,
90.0,0,0,7455351,2485117,2485117,
94.0,0,0,20774981387,6924993796,6924993796,
98.0,0,0,2878582937633,959527645878,959527645878,
102.0,0,0,35937243238804,11979081079601,11979081079601,
106.0,0,0,69978713049603,23326237683201,23326237683201,
110.0,0,0,35267392480659,11755797493553,11755797493553,
114.0,0,0,7236163818134,2412054606045,2412054606045,
118.0,0,0,888416685527,296138895176,296138895176,
122.0,0,0,89973170623,29991056874,29991056874,
126.0,0,0,10075400630,3358466877,3358466877,
130.0,63,0,1702720349,567573471,567573439,
134.0,43290,0,599598455,199880581,199858937,
138.0,3721241,0,553968941,185896727,184039242,
142.0,81296156,0,1344670866,475322341,435307328,
146.0,881716366,0,6688451491,2523389286,2098027909,
150.0,7965847598,0,47343916299,18436587966,14635446759,
154.0,78769333560,2,345279244477,141349526013,104469532292,
158.0,864222360581,23435,2106481656852,990234680289,611344296481,
162.0,8864215615825,47519826,9742246840159,6202169991937,3111402528176,
166.0,67218296690703,16902070327,33383632921275,33539610560768,19399528400616,
170.0,311920697402788,1306002128434,86370575056812,133199091529345,92673359523937,
174.0,815552632913086,27645613252596,174994398668062,339397548277915,241847517118258,
178.0,1243220506006226,202917332629682,289035425991353,578391088209087,333343015314768,
182.0,1251551790015629,648198918258241,403951917654322,767900875309398,251894690163789,
186.0,985843868414001,1110196455974799,493512378730812,863184234373204,188289539582734,
190.0,717172750007816,1223410837471190,542165472928976,827583020135994,204260154778081,
194.0,545173377257299,1009579014817810,549085830179705,701279407418271,154153941201644,
198.0,461027001789293,704083166959218,524103545010589,563071237919700,72819264105894,
202.0,435838703218602,455467572856471,480748346283542,457351540786205,12998474415938,
206.0,445305231502986,293133184109514,431013482345004,389817299319168,48517787541972,
210.0,468631501142714,197664529562115,383246962896073,349847664533634,79984185458164,
214.0,487051547961535,144914031498330,342285553078730,324750377512865,99154982778639,
218.0,487728767014572,118331954854099,310476954503305,305512558790659,106664560073740,
222.0,468193519096356,108953850724460,288729103925776,288625491248864,103703572559286,
226.0,435160991101980,113262396554041,277275263846259,275232883834093,92929731123522,
230.0,398531844055278,131831637069686,276127448254632,268830309793199,77076123137743,
234.0,366032879813985,169131556507304,285262126078968,273475520800086,57145212187843,
238.0,341383824408981,234339339801478,304573377613389,293432180607949,31399177931155,
242.0,324993866697185,342883514368410,333630961886098,333836114317231,5165315062677,
246.0,315341502182092,518140123077713,371335259325498,401605628195101,60467736804894,
250.0,310158531341242,791986880031151,415658197232139,505934536201511,146232694057104,
254.0,307337558297944,1201873539240828,463722354368801,657644483969191,275833886945220,
258.0,305638683792066,1781339232966484,512384309087790,866454075282113,461319512271808,
262.0,305140390107901,2542045711713032,559221660221960,1135469254014298,707102614304773,
266.0,307348816270079,3450285639501135,603538819378211,1453724425049808,1001935567085664,
270.0,315047913221159,4409329516039803,646960273004333,1790445900755098,1312942623327364,
274.0,332164837870398,5265136806729565,693443659198411,2096915101266125,1587540254388561,
278.0,363956475430119,5846722759149325,748899197528240,2319859477369228,1766929415785153,
282.0,417708746402845,6030131762411043,820763004661035,2422867837824975,1807380973488995,
286.0,504005491786761,5791369080176034,917760992357403,2404378521440066,1697702092760295,
290.0,638504257286689,5214007986215777,1049844593445292,2300785612315920,1461443198563302,
294.0,843940270353349,4447408467275927,1228031771116219,2173126836248498,1142533627975001,
298.0,1151602728727510,3645003164070138,1463720496148939,2086775462982196,784306392407414,
302.0,1600763096869523,2918718369899736,1766998177411723,2095493214726994,414400477631083,
306.0,2233876617000859,2325314020304781,2143638420598642,2234276352634761,52445609042699,
310.0,3085823224707410,1877258735150670,2590980994954622,2518020984937568,350784550995170,
314.0,4168120689789903,1562213970025993,3093739658560861,2941358106125586,756109022379184,
318.0,5453635330873592,1359726077479190,3621653428896509,3478338279083098,1183980245877101,
322.0,6870754733997666,1251466833059439,4131111202618037,4084444256558381,1622316500285788,
326.0,8313934496203342,1226158590843617,4571806775408576,4703966620818512,2047131447473394,
330.0,9669154952635614,1281619671728113,4897236073107144,5282670232490291,2428930261145947,
334.0,10843597704623374,1425861713102652,5075603207844690,5781687541856905,2741493152556913,
338.0,11786252331466408,1678229093489596,5097013271079058,6187164898678355,2968409022424742,
342.0,12492102035024246,2070685350324328,4974355686946041,6512381024098205,3105136759324618,
346.0,12991705994608176,2648517677491011,4738123912130338,6792782528076509,3157615274322202,
350.0,13333737174931254,3468888258121745,4427819547355311,7076814993469436,3140684304044767,
354.0,13568114571417562,4595004930558286,4083315853896120,7415478451957323,3079862271902154,
358.0,13734060221421392,6083801517121342,3738643806090116,7852168514877617,3017859545441306,
362.0,13853979767439474,7966704235156761,3419055869325016,8413246623973751,3020566131738543,
366.0,13932200520813414,10226634233475478,3140892918303518,9099909224197470,3165712762180442,
370.0,13957240798169048,12778775143181518,2913170373284921,9883062104878496,3501511025619209,
374.0,13906604111581890,15465090845152616,2739822863928492,10703839273554332,4007342771058784,
378.0,13753346940872510,18070152874521848,2621885549495116,11481795121629826,4601890973176160,
382.0,13473536542755550,20357993839778244,2559265198488240,12130265193674010,5181761886640387,
386.0,13053307136863916,22119918385805600,2552024443143172,12575083321937562,5653822950025150,
390.0,12493930466869054,23217264755965420,2601243894300642,12770813039045038,5952942606006726,
394.0,11813543630664102,23604904058559912,2709571116572645,12709339601932222,6048569321355523,
398.0,11045042787997842,23329713477110320,2881555294241803,12418770519783320,5942702504717040,
402.0,10230852303504068,22508258804937944,3123833859375380,11954314989272464,5661764310985992,
406.0,9416247168560088,21294241900763812,3445200777062832,11385229948795578,5245783613231362,
410.0,8643180530036872,19846852430539368,3856554097571993,10782195686049410,4738282022441021,
414.0,7946088253022597,18307468599757276,4370696257988940,10208084370256270,4179149660411590,
418.0,7350245082504861,16787183525157176,5001946247813848,9713124951825294,3601405067398489,
422.0,6872398889144378,15363799680216490,5765519872975967,9333906147445612,3031831531243259,
426.0,6522922683111350,14085130381410246,6676644783237131,9094899282586242,2495510130599183,
430.0,6308646454652645,12975353463041534,7749401809405940,9011133909033374,2025275413562977,
434.0,6235721116901577,12041980266801524,8995322717762603,9091008033821902,1676805304612636,
438.0,6312135545877881,11282028314539106,10421822897483448,9338662252633478,1533502121497463,
442.0,6549716668588724,10686823160674182,12030598351882136,9755712727048346,1649266603298824,
446.0,6965530582151638,10245384522584838,13816159303330052,10342358136022176,1978200476875889,
450.0,7582566062048831,9946611033566400,15764696312101116,11097957802572116,2431118631006453,
454.0,8429447514835066,9780556545238722,17853469425415264,12021157828496352,2942123259692773,
458.0,9538738938750448,9739072870412090,20050871774749984,13109561194637506,3471137078260754,
462.0,10943237238143462,9816037410356978,22317248588574596,14358841079025014,3992485960275119,
466.0,12669627922786824,10007321950700816,24606460671193676,15761136848227104,4488941353374471,
470.0,14729147974539112,10310605675096898,26868083665907908,17302612438514640,4949900970880003,
474.0,17105631106266118,10725095325850616,29050048716475044,18960258382863924,5370621036201337,
478.0,19742558238418652,11251187631944206,31101472180294604,20698406016885820,5750179211535358,
482.0,22532300373345792,11890091026838104,32975401678343012,22465931026175636,6086895349445383,
486.0,25312041967568048,12643412490204282,34631224923327268,24195559793699868,6371835769801706,
490.0,27871015187525664,13512708734584948,36036540596852216,25806754839654272,6583480045481700,
494.0,29971825211716160,14498997258499696,37168365468891488,27213062646369116,6687878137185975,
498.0,31384655534401440,15602221036903500,38013634825082312,28333503798795756,6647054790945870,
502.0,31928060375530420,16820660510793896,38569030650586536,29105917178970284,6434834110805918,
506.0,31506023145512196,18150288350128936,38840233682099648,29498848392580260,6056402186298113,
510.0,30130264198925076,19584066956717728,38840735658944416,29518355604862404,5567334684641763,
514.0,27920432294677900,21111196910671288,38590365715971624,29207331640440268,5086662886924305,
518.0,25081673341286264,22716337637672412,38113682388783456,28637231122580708,4787172084443821,
522.0,21866242236993004,24378840230454216,37438364988896624,27894482485447948,4826750359503851,
526.0,18530219394266748,26072056499548164,36593710908808224,27065328934207712,5238077701506816,
530.0,15296423266483636,27762816458974420,35609314236527940,26222851320662000,5914163912750470,
534.0,12330880008881158,29411195134685544,34513970392371852,25418681845312852,6707644805615268,
538.0,9734878609066754,30970713068216572,33334824486598220,24680138721293852,7503729196566753,
542.0,7550044945078492,32389125165792064,32096759505804056,24011976538891540,8231398489307471,
546.0,5771406042793603,33609940090335644,30822004871879900,23401117001669716,8851519211708121,
550.0,4363210354660747,34574767888696900,29529936122111248,22822638121822964,9343900631010544,
554.0,3273565977392810,35226510626134440,28237031633552976,22245702745693408,9698276209603128,
558.0,2445766477999222,35513289574714876,26956951399150936,21638669150621676,9909227442039768,
562.0,1825749025210103,35392852992457128,25700704748195368,20973102255287532,9974137994253006,
566.0,1366137086142623,34837052686983780,24476877572349372,20226689115158592,9893156291613686,
570.0,1027758428567179,33835848247849872,23291894222093500,19385166966170184,9670221951721356,
574.0,779565055030075,32400233579284912,22150294125626800,18443364253313932,9314373592981336,
578.0,597709277517332,30563515817451116,21055007894866360,17405410996611602,8840758989607882,
582.0,464297117580118,28380530659298636,20007621930916256,16284149902598336,8270977506683477,
586.0,366130014004484,25924642806542128,19008624170416808,15099798996987808,7632574483071485,
590.0,293590326397923,23282716538821052,18057626572013276,13877977812410752,6957659539862408,
594.0,239726625084458,20548583736933552,17153562245556818,12647290869191608,6280718658069373,
598.0,199539362457320,17815807774075778,16294856836825110,11436734657786070,5635726558229496,
602.0,169441789249459,15170674389772576,15479574980790428,10273230386604154,5052681232402220,
606.0,146862794619881,12686298849859970,14705543418556318,9179568354345390,4553813949265477,
610.0,129959227155101,10418529952677214,13970452827093298,8172980668975204,4150168047265618,
614.0,117409969941486,8404005825007212,13271940617988008,7264452137645568,3839893926372770,
618.0,108269735149095,6660351473687744,12607656992656870,6458759400497903,3609669882240696,
622.0,101865849004161,5188185313534443,11975316454467292,5755122539001965,3439271758347922,
626.0,97725705313930,3974383987810608,11372736819282854,5148282170802464,3307314953909207,
630.0,95525995762598,2995970557822849,10797867569948776,4629788041178074,3195676687303561,
634.0,95057386584699,2224033106250075,10248809192506654,4189299895113810,3091459962413871,
638.0,96200170986668,1627213949125456,9723824929876152,3815746349996092,2986918433030989,
642.0,98907749774318,1174486355937674,9221346203068388,3498246769593460,2878345455210329,
646.0,103195718510016,837110775374932,8739972786661501,3226759760182150,2764736047327693,
650.0,109134977013404,589803816526636,8278468686067420,2992469159869154,2646639622650200,
654.0,116847707188386,411245267502175,7835754548323864,2787949174338142,2525333100213979,
658.0,126505346656119,284090978364295,7410897343265314,2607164556095243,2402297152430688,
662.0,138327860381268,194662256921119,7003097974020462,2445362697107616,2278925662958334,
666.0,152583710413566,132459523950229,6611677410958216,2298906881774004,2156393089843169,
670.0,169589967121870,89612930859699,6236061887139227,2165088261706932,2035617742095860,
674.0,189712011140301,60345907874772,5875767642309487,2041941853774853,1917276630170464,
678.0,213362258352036,40495638207512,5530385653431628,1928081183330392,1801843392988928,
682.0,240997314370432,27110112126964,5199566740325294,1822558055607564,1689632867056738,
686.0,273112943973003,18125008682926,4883007383758353,1724748445471427,1580844115521601,
690.0,310236239187938,12114026693887,4580436539774060,1634262268551962,1475598899961626,
694.0,352914402009937,8101717296305,4291603678290212,1550873265865485,1373975538607731,
698.0,401699638511434,5426646054025,4016268216983821,1474464833849760,1276039628436568,
702.0,457129803265510,3643426308182,3754190464407771,1404987897993821,1181873794313630,
706.0,519704645965490,2453803568150,3505124130848481,1342427526794040,1091608837050715,
710.0,589857799814830,1658883798374,3268810413215016,1286775698942740,1005458551712604,
714.0,667925009858994,1126420838792,3044973612890930,1238008347862906,923760014170921,
718.0,754109515463537,768639891081,2833318204289747,1196065453214788,847019883056464,
722.0,848445950323567,527325323132,2633527237905866,1160833504517522,775964265269699,
726.0,950764570478236,363857350553,2445261935498888,1132130121109226,711583152871145,
730.0,1060658021227348,252587638997,2268162316985036,1109690975283794,655148026035143,
734.0,1177453156666512,176450303525,2101848688363864,1093159431777967,608162703860318,
738.0,1300190578695859,124060578731,1945923817085000,1082079485453196,572192715161479,
742.0,1427614518621764,87799149476,1799975624835819,1075892647535686,548537525976633,
746.0,1558175408861219,62547516549,1663580236734953,1073939397704240,537799888887292,
750.0,1690046968807216,44852560928,1536305239254628,1075465686874257,539538879664181,
754.0,1821158866225485,32373824395,1417713015638488,1079634751896123,552222210600818,
758.0,1949245050298585,23517037793,1307364046019568,1085544204451982,573518142118361,
762.0,2071906748996508,17190460739,1204820078783449,1092248006080232,600745630961200,
766.0,2186687970295025,12642338596,1109647099067827,1098782570567149,631262168452484,
770.0,2291160248541543,9352061722,1021418038871665,1104195879824977,662692044070934,
774.0,2383012444034703,6956979795,939715190460920,1107578197158473,693015699580850,
778.0,2460140738298890,5202968659,864132300206278,1108092747157942,720579451507901,
782.0,2520733651837674,3910880488,794276333386017,1105004632034726,744072949699235,
786.0,2563346995993504,2953659176,729768911731942,1097706287128207,762499530929439,
790.0,2586964166941809,2240649028,670247434573015,1085737947387951,775148862413220,
794.0,2591038066361804,1706777908,615365901438035,1068801891525916,781573306862867,
798.0,2575512118242426,1305059734,564795459071674,1046769627457945,781566442355558,
802.0,2540819240289558,1001368819,518224699204512,1019681646954296,775141628702559,
806.0,2487859096392933,770777240,475359735330926,987739867500366,762508975240141,
810.0,2417955372121038,594973254,435924087426924,951293351507072,744049826927344,
814.0,2332796055241491,460431453,399658403224668,910818306299204,720288635820080,
818.0,2234360666831042,357108459,366320043572011,866893689170504,691862698184335,
822.0,2124839006686699,277508059,335682557748597,820173947314452,659490671194310,
826.0,2006546218231999,216007420,307535072562074,771360502267164,623941032654981,
830.0,1881838850193714,168368839,281681616760830,721173545107794,586001727077858,
834.0,1753036136648768,131384017,257940399898704,670325555977163,546452177430023,
838.0,1622350002303940,102613534,236143062372122,619497722429866,506038666440078,
842.0,1491826411541269,80195035,216133910997129,569320134244478,465453840154347,
846.0,1363299709488008,62701301,197769152260503,520356308149937,425320795240023,
850.0,1238360638770185,49034699,180916133303148,473092273702678,386181913229409,
854.0,1118337831983528,38348309,165452598799394,427930156377077,348492327195393,
858.0,1004291834474600,29986698,151265970195784,385185944885694,312617670144426,
862.0,897020141120922,23441258,138252652269555,345090938943912,278835573116904,
866.0,797071349754076,18316358,126317370656163,307796246242199,247340260614774,
870.0,704766339158304,14303598,115372542869077,273379632110326,218249531003827,
874.0,620224352618122,11162132,105337684379423,241854016053226,191613404231787,
878.0,543391979735820,8703582,96138850525175,213176946321526,167423759212268,
882.0,474073244935652,6780419,87708114362395,187260455359489,145624357202871,
886.0,411959294643582,5276994,79983080039992,163980793320189,126120743603214,
890.0,356656492677445,4102579,72906430858451,143187642546158,108789627642617,
894.0,307712055715555,3185967,66425510847595,124712523249706,93487447783229,
898.0,264636664851390,2471256,60491938455156,108376201925934,80057932742543,
902.0,226923758904419,1914558,55061250764374,93995003861117,68338558465059,
906.0,194065440537716,1481426,50092576543549,81386006187564,58165876918778,
910.0,165565103208076,1144835,45548336364042,70371146905651,49379751915440,
914.0,140947015995581,883590,41393967996418,60780328291863,41826580429887,
918.0,119763188220284,681085,37597675300213,52453621400527,35361606408123,
922.0,101597882397547,524318,34130198854057,45242693925307,29850449802938,
926.0,86070159548649,403120,30964606624555,39011588858775,25169978917635,
930.0,72834832450893,309547,28076103039267,33636978599902,21208651505264,
934.0,61582176981173,237399,25441854907402,29008010708658,17866441760318,
938.0,52036715382483,181846,23040832718103,25025849427478,15054458373080,
942.0,43955343154071,139128,20853665937525,21603003076908,12694344862991,
946.0,37125027332633,106323,18862511019946,18662512819634,10717538758170,
950.0,31360261144109,81163,17050930942972,16137064056082,9064451776018,
954.0,26500420371028,61890,15403785170872,13968068534597,7683619607863,
958.0,22407131515730,47146,13907129041903,12104753534926,6530857607382,
962.0,18961731529204,35880,12548121664211,10503284409765,5568447864355,
966.0,16062873631772,27280,11314941489611,9125938382888,4764373972846,
970.0,13624313356906,20724,10196708814743,7940340730791,4091612402966,
974.0,11572892973323,15731,9183414534333,6918769174462,3527483843878,
978.0,9846730337608,11932,8265854541267,6037528296936,3053064193835,
982.0,8393609410628,9044,7435569232735,5276392884136,2652652859237,
986.0,7169563553045,6850,6684787640903,4618117066933,2313295326781,
990.0,6137638755705,5186,6006375760313,4048004840402,2024357087484,
994.0,5266821676565,3924,5393788692796,3553536791095,1777146395127,
998.0,4531116331687,2968,4841026274169,3124047536275,1564583627879,
Percentile,Diffusion Coefficient (E4 nm/s²),Diffusion Coefficient (E4 nm/s²),Diffusion Coefficient (E4 nm/s²),
0,56.0,60.0,28.0,
1,221.9,259.4,290.4,
2,299.3,272.1,316.3,
3,311.7,281.4,329.8,
4,318.1,292.3,342.2,
5,323.0,317.0,357.3,
6,327.0,346.8,378.9,
7,330.6,357.0,401.1,
8,333.9,363.0,415.8,
9,337.0,367.5,425.5,
10,340.0,371.1,432.6,
11,342.9,374.3,438.2,
12,345.8,377.2,442.9,
13,348.6,379.9,447.0,
14,351.3,382.4,450.6,
15,354.1,384.8,453.9,
16,356.8,387.2,456.9,
17,359.5,389.5,459.6,
18,362.2,391.8,462.2,
19,364.9,394.2,464.7,
20,367.6,396.5,467.0,
21,370.3,399.0,469.2,
22,373.1,401.5,471.3,
23,375.8,404.1,473.4,
24,378.6,406.8,475.3,
25,381.4,409.7,477.3,
26,384.3,412.8,479.1,
27,387.3,416.1,481.0,
28,390.5,419.6,482.8,
29,393.8,423.5,484.5,
30,397.3,427.7,486.3,
31,401.0,432.2,488.0,
32,405.1,437.1,489.7,
33,409.6,442.4,491.3,
34,414.5,447.8,493.0,
35,419.9,453.4,494.6,
36,425.7,459.1,496.2,
37,431.7,464.5,497.8,
38,437.6,469.8,499.5,
39,443.2,474.8,501.1,
40,448.2,479.4,502.7,
41,452.6,483.8,504.3,
42,456.5,487.9,505.8,
43,459.9,491.7,507.4,
44,462.9,495.2,509.1,
45,465.6,498.5,510.7,
46,468.1,501.7,512.3,
47,470.3,504.6,513.9,
48,472.5,507.4,515.5,
49,474.4,510.1,517.2,
50,476.2,512.6,518.8,
51,477.9,515.0,520.5,
52,479.6,517.3,522.2,
53,481.1,519.6,523.9,
54,482.6,521.7,525.6,
55,484.1,523.8,527.4,
56,485.4,525.8,529.2,
57,486.8,527.8,531.0,
58,488.1,529.7,532.8,
59,489.4,531.5,534.6,
60,490.6,533.3,536.5,
61,491.9,535.1,538.5,
62,493.1,536.8,540.4,
63,494.3,538.5,542.4,
64,495.5,540.2,544.4,
65,496.7,541.8,546.6,
66,497.8,543.5,548.7,
67,499.0,545.1,550.9,
68,500.2,546.6,553.1,
69,501.4,548.2,555.4,
70,502.6,549.8,557.8,
71,503.8,551.3,560.2,
72,505.0,552.9,562.8,
73,506.3,554.4,565.4,
74,507.5,556.0,568.0,
75,508.8,557.5,570.9,
76,510.2,559.1,573.7,
77,511.5,560.6,576.7,
78,513.0,562.2,579.8,
79,514.5,563.8,583.1,
80,516.0,565.4,586.5,
81,517.7,567.0,590.0,
82,519.4,568.7,593.7,
83,521.3,570.4,597.6,
84,523.4,572.1,601.7,
85,525.7,573.9,606.0,
86,528.2,575.6,610.6,
87,531.2,577.6,615.4,
88,534.9,579.5,620.6,
89,539.6,581.5,626.2,
90,546.6,583.7,632.1,
91,560.9,586.0,638.7,
92,698.1,588.4,645.8,
93,739.7,591.0,653.7,
94,760.4,594.0,662.5,
95,776.5,597.2,672.7,
96,791.1,601.0,684.8,
97,806.0,605.6,699.7,
98,823.0,611.6,720.0,
99,846.6,621.0,753.0,
100,996.0,996.0,996.0,

## Sheet: Scatch assay
	Exp. A						Exp. B
Surface %	Control	CC	exo			Surface %	Control	CC	CC+GW4869
	114.013	123.101	101.714				100.839	134.484	116.882
	85.9867	116.492	112				99.1611	105.005	86.5012
	102.637	125.707	178.082				93.183	133.024	94.2175
	98.6336	119.161	147.945				106.817	116.976	115.013
	81.1429	130.137	138.12					114.854	102.387
	118.857	150.685	122.154
	106.849	145.393	121
	116.438	134.282	127.282
	76.7123	123.419	132.991

## Sheet: PCR THP1
	IL1B						PDL1
	Control	CC	exo				Control	CC	exo	CC+GW4869
	1.484	15.557	1.19706
	1.0421	12.3762	0.682781				0.693412	0.0448666	0.279668	0.450625
	0.747163	16.7896	0.654967				1.25857	0.0410005	0.521878	0.983831
	0.726732	16.5584	0.806359				0.476909	0.034239	0.379398	0.824137
							1.57111	0.0647841	0
	MRC1
	Control	CC	exo
	1.55432	2.95457	1.08448
	0.732909	1.02067	2.6365
	0.782598	1.93496	0.889987
	0.930175	1.02151	1.05441
	IL10
	Control	CC	exo
	0.752984	5.39152	1.51644
	1.09482	7.36503	5.20786
	1.27517	7.89364	3.13984
	0.877026	4.17186	3.34539

## Sheet: PCR BICR18
BICR18
SOCS3					PDL1				PDL1
Control	exo	exo+5,15DPP			Control	exo	exo+5,15DPP		Control	CC	exo	CC+GW4869
0.594202	7.30571	1.57901			0.480284	1.91368	0.175556		2	3.36359	9.38268	0.946058
1.53584	20.3792	2.02309			0.980752	1.55833	0		2	3.6268	8.2	0.255253
0.869962	12.9974	2.73023			1.53896	4.19887	0		0	2.02792	2.21914	0.49141
									0	8.51496	2.17833
										6.24	5.46
